# Supplementary material for: N,N-Di­phenyl-4-(1H-pyrrolo[1,2-f][1,10]phenanthro­lin-2-yl)­aniline ethanol monosolvate
Source: Acta Crystallogr Sect E Struct Rep Online. 2013 Apr 10;69(Pt 5):o675–6. doi: 10.1107/S1600536813008477 (PMC3647870; doi:10.1107/S1600536813008477)
Supplement: Supplementary file 1 [file e-69-0o675-sup1.cif]

##############################################################################
#                                                                            #
# This CIF contains the data in a paper accepted for publication in          #
# Acta Crystallographica Section E. It conforms to the requirements of       #
# Notes for Authors for Acta Crystallographica Section E, and has been       #
# peer reviewed under the auspices of the IUCr Commission on Journals.       #
#                                                                            #
# Full details of the Crystallographic Information File format               #
# are given in the paper "The Crystallographic Information File (CIF):       #
# a New Standard Archive File for Crystallography" by S. R. Hall, F. H.      #
# Allen and I. D. Brown [Acta Cryst. (1991), A47, 655-685].                  #
#                                                                            #
# The current version of the core CIF dictionary is obtainable from          #
# ftp://ftp.iucr.org/pub/cif_core.dic.                                       #
#                                                                            #
# Software is freely available for graphical display of the structure(s)     #
# in this CIF. For information consult the CIF software page                 #
# http://www.iucr.org/resources/cif/software.                                #
#                                                                            #
# This file may be used for bona fide research purposes within the           #
# scientific community so long as proper attribution is given to the journal # 
# article from which it was obtained.                                        #
#                                                                            #
##############################################################################
data_I
_audit_creation_method     SHELXL-97
_chemical_name_systematic 
;\
<i>N</i>,<i>N</i>-Diphenyl-4-(1<i>H</i>-pyrrolo[1,2-\
<i>f</i>][1,10]phenanthrolin-2-yl)aniline ethanol monosolvate
;
_chemical_name_common              
;\
<i>N</i>,<i>N</i>-Diphenyl-4-{3,11,14-\
triazatetracyclo[11.4.0.0^2,6^.0^7,12^]heptadeca-\
1(13),2(6),4,7(12),8,10,14,16-octaen-4-yl}aniline 
;
_chemical_formula_moiety     'C32 H21 N4, C2 H6 O'
_chemical_formula_sum     'C34 H27 N4 O'
_chemical_formula_iupac     'C32 H21 N4, C2 H6 O'
_chemical_formula_weight     507.60
_chemical_melting_point     ?
_symmetry_cell_setting     monoclinic
_symmetry_space_group_name_H-M     'P 21/c'
_symmetry_space_group_name_Hall     '-P 2ybc'
loop_
    _symmetry_equiv_pos_site_id
    _symmetry_equiv_pos_as_xyz
    1 x,y,z
    2 -x,1/2+y,1/2-z
    3 -x,-y,-z
    4 x,1/2-y,1/2+z
_cell_length_a     9.716(4)
_cell_length_b     10.690(4)
_cell_length_c     27.017(10)
_cell_angle_alpha     90.00
_cell_angle_beta     92.317(4)
_cell_angle_gamma     90.00
_cell_volume     2803.8(18)
_cell_formula_units_Z     4
_cell_measurement_reflns_used     6506
_cell_measurement_theta_min     2.43
_cell_measurement_theta_max     25.00
_cell_measurement_temperature     296(2)
_exptl_crystal_description     block
_exptl_crystal_colour     yellow
_exptl_crystal_size_max     0.20
_exptl_crystal_size_mid     0.20
_exptl_crystal_size_min     0.10
_exptl_crystal_density_diffrn     1.202
_exptl_crystal_density_meas     ?
_exptl_crystal_density_method     'not measured'
_exptl_crystal_F_000     1068
_exptl_absorpt_coefficient_mu     0.074
_exptl_absorpt_correction_type     multi-scan
_exptl_absorpt_process_details     '(SADABS; Bruker, 2007)'
_exptl_absorpt_correction_T_min     0.9854
_exptl_absorpt_correction_T_max     0.9926
_exptl_special_details
;
Spectroscopic details for the title compound: ^1^H NMR (400 MHz, DMSO-d6) \d
(p.p.m.): 7.12--7.15 (m, 8H), 7.38 (t, J=8.0 Hz, 4H), 7.82 (q, J=4.2 Hz, 2H),
8.17 (d, J=4.0 Hz, 2H), 8.89--8.92 (m, 2H), 9.01--9.02 (m, 2H). ^13^C NMR (150
MHz, DMSO-d6) \d (p.p.m.) 151.0, 148.2, 147.4, 146.7, 143.4, 129.7, 129.5,
127.5, 124.6, 123.9, 123.7, 123.1, 122.05. IR (KBr, cm^-1^): 3422(m), 3030(s),
1607(versus), 1485(versus), 1331(s), 1286(s), 1137(w), 739(s), 700(s). MS:
m/z (%)= 464.12(M+, 100%).
;
_diffrn_ambient_temperature     296(2)
_diffrn_radiation_type     MoK\a
_diffrn_radiation_wavelength     0.71073
_diffrn_radiation_source     'fine-focus sealed tube'
_diffrn_radiation_monochromator     graphite
_diffrn_measurement_device_type     'Bruker APEXII CCD'
_diffrn_measurement_method     '\f and \w scans'
_diffrn_detector_area_resol_mean     ?
_diffrn_reflns_number     20210
_diffrn_reflns_av_R_equivalents     0.0240
_diffrn_reflns_av_sigmaI/netI     0.0217
_diffrn_reflns_theta_min     1.51
_diffrn_reflns_theta_max     25.50
_diffrn_reflns_theta_full     25.50
_diffrn_measured_fraction_theta_max     0.998
_diffrn_measured_fraction_theta_full     0.998
_diffrn_reflns_limit_h_min     -11
_diffrn_reflns_limit_h_max     11
_diffrn_reflns_limit_k_min     -12
_diffrn_reflns_limit_k_max     12
_diffrn_reflns_limit_l_min     -32
_diffrn_reflns_limit_l_max     32
_refine_special_details
;
Refinement of <i>F</i>^2^ against ALL reflections. The weighted <i>R</i>-factor
<i>wR</i> and goodness of fit <i>S</i> are based on <i>F</i>^2^, conventional
<i>R</i>-factors <i>R</i> are based on <i>F</i>, with <i>F</i> set to zero for
negative <i>F</i>^2^. The threshold expression of <i>F</i>^2^ >
\s(<i>F</i>^2^) is used only for calculating <i>R</i>-factors(gt) <i>etc</i>.
and is not relevant to the choice of reflections for refinement.
<i>R</i>-factors based on <i>F</i>^2^ are statistically about twice as large
as those based on <i>F</i>, and <i>R</i>- factors based on ALL data will be
even larger.
;
_reflns_number_total     5216
_reflns_number_gt     3870
_reflns_threshold_expression     I>2sigma(I)
_refine_ls_structure_factor_coef     Fsqd
_refine_ls_matrix_type     full
_refine_ls_R_factor_all     0.0837
_refine_ls_R_factor_gt     0.0646
_refine_ls_wR_factor_gt     0.1860
_refine_ls_wR_factor_ref     0.2099
_refine_ls_goodness_of_fit_ref     1.019
_refine_ls_restrained_S_all     1.041
_refine_ls_number_reflns     5216
_refine_ls_number_parameters     340
_refine_ls_number_restraints     6
_refine_ls_hydrogen_treatment     mixed
_refine_ls_weighting_scheme     calc
_refine_ls_weighting_details
         'calc w=1/[\s^2^(Fo^2^)+(0.1148P)^2^+1.3126P] where P=(Fo^2^+2Fc^2^)/3'
_atom_sites_solution_hydrogens     geom
_atom_sites_solution_primary     direct
_atom_sites_solution_secondary     difmap
_refine_ls_shift/su_max     0.020
_refine_ls_shift/su_mean     0.000
_refine_diff_density_max     0.509
_refine_diff_density_min     -0.497
_refine_ls_extinction_method     none
_refine_ls_extinction_coef     ?
loop_
    _atom_type_symbol
    _atom_type_description
    _atom_type_scat_dispersion_real
    _atom_type_scat_dispersion_imag
    _atom_type_scat_source
    'C' 'C' 0.0033 0.0016
                         'International Tables Vol C Tables 4.2.6.8 and 6.1.1.4'
    'H' 'H' 0.0000 0.0000
                         'International Tables Vol C Tables 4.2.6.8 and 6.1.1.4'
    'N' 'N' 0.0061 0.0033
                         'International Tables Vol C Tables 4.2.6.8 and 6.1.1.4'
    'O' 'O' 0.0106 0.0060
                         'International Tables Vol C Tables 4.2.6.8 and 6.1.1.4'
_computing_data_collection     'APEX2 (Bruker, 2007)'
_computing_cell_refinement     'SAINT (Bruker, 2007)'
_computing_data_reduction     'SAINT (Bruker, 2007)'
_computing_structure_solution     'SHELXS97 (Sheldrick, 2008)'
_computing_structure_refinement     'SHELXL97 (Sheldrick, 2008)'
_computing_molecular_graphics
                             'SHELXTL (Sheldrick, 2008) and PLATON (Spek, 2009)'
_computing_publication_material     'SHELXTL (Sheldrick, 2008)'
loop_
    _atom_site_type_symbol
    _atom_site_label
    _atom_site_fract_x
    _atom_site_fract_y
    _atom_site_fract_z
    _atom_site_U_iso_or_equiv
    _atom_site_thermal_displace_type
    _atom_site_calc_flag
    _atom_site_refinement_flags
    _atom_site_occupancy
    _atom_site_disorder_assembly
    _atom_site_disorder_group
    N N1 0.4844(2) -0.1863(2) 0.29749(8) 0.0636(8) Uani d . 1.000 . .
    N N2 0.2262(2) -0.28229(19) 0.29875(7) 0.0536(7) Uani d . 1.000 . .
    N N3 0.3274(2) 0.04565(18) 0.14710(7) 0.0474(6) Uani d . 1.000 . .
    N N4 0.0133(2) 0.3171(2) -0.04486(8) 0.0693(8) Uani d . 1.000 . .
    C C1 0.6091(3) -0.1386(3) 0.29806(11) 0.0795(11) Uani d . 1.000 . .
    C C2 0.6544(3) -0.0539(3) 0.26334(12) 0.0786(11) Uani d . 1.000 . .
    C C3 0.5652(3) -0.0170(3) 0.22597(9) 0.0607(8) Uani d . 1.000 . .
    C C4 0.4309(2) -0.0651(2) 0.22369(8) 0.0473(7) Uani d . 1.000 . .
    C C5 0.3260(2) -0.0335(2) 0.18724(8) 0.0442(7) Uani d . 1.000 . .
    C C6 0.1942(2) -0.0808(2) 0.18772(8) 0.0447(7) Uani d . 1.000 . .
    C C7 0.1549(2) -0.1673(2) 0.22489(8) 0.0454(7) Uani d . 1.000 . .
    C C8 0.2546(2) -0.2019(2) 0.26137(8) 0.0450(7) Uani d . 1.000 . .
    C C9 0.3942(2) -0.1511(2) 0.26082(8) 0.0471(7) Uani d . 1.000 . .
    C C10 0.0223(3) -0.2189(3) 0.22706(10) 0.0622(9) Uani d . 1.000 . .
    C C11 -0.0038(3) -0.3001(3) 0.26445(11) 0.0718(10) Uani d . 1.000 . .
    C C12 0.1002(3) -0.3279(3) 0.29922(10) 0.0629(9) Uani d . 1.000 . .
    C C13 0.11393(19) -0.03287(18) 0.14906(7) 0.0347(6) Uani d . 1.000 . .
    C C14 0.1974(2) 0.0425(2) 0.12546(8) 0.0469(7) Uani d . 1.000 . .
    C C15 0.1551(2) 0.1150(2) 0.08140(8) 0.0466(7) Uani d . 1.000 . .
    C C16 0.2373(3) 0.2055(3) 0.06061(10) 0.0627(9) Uani d . 1.000 . .
    C C17 0.1902(3) 0.2714(3) 0.01937(10) 0.0687(10) Uani d . 1.000 . .
    C C18 0.0619(3) 0.2493(2) -0.00245(9) 0.0568(8) Uani d . 1.000 . .
    C C19 -0.0198(3) 0.1581(2) 0.01814(9) 0.0568(8) Uani d . 1.000 . .
    C C20 0.0266(2) 0.0926(2) 0.05941(9) 0.0554(8) Uani d . 1.000 . .
    C C21 0.10408(15) 0.33915(15) -0.08378(4) 0.0739(11) Uani d G 1.000 . .
    C C22 0.19694(16) 0.24825(19) -0.09791(7) 0.0840(13) Uani d G 1.000 . .
    C C23 0.28428(16) 0.2720(3) -0.13631(8) 0.1121(16) Uani d G 1.000 . .
    C C24 0.2788(2) 0.3867(3) -0.16057(7) 0.1252(12) Uani d GU 1.000 . .
    C C25 0.1859(2) 0.4776(2) -0.14644(8) 0.152(3) Uani d G 1.000 . .
    C C26 0.0986(2) 0.45382(15) -0.10804(7) 0.1127(18) Uani d G 1.000 . .
    C C27 -0.12987(17) 0.34159(19) -0.05179(6) 0.0672(10) Uani d G 1.000 . .
    C C28 -0.19577(14) 0.3242(2) -0.09755(8) 0.0911(14) Uani d G 1.000 . .
    C C29 -0.3348(5) 0.3488(5) -0.10367(17) 0.1232(19) Uani d . 1.000 . .
    C C30 -0.4097(5) 0.3866(5) -0.0651(2) 0.132(2) Uani d . 1.000 . .
    C C31 -0.3455(4) 0.4019(4) -0.01915(16) 0.1133(17) Uani d . 1.000 . .
    C C32 -0.2059(4) 0.3818(3) -0.01277(12) 0.0864(12) Uani d . 1.000 . .
    O O1 0.55771(19) 0.1730(2) 0.11618(7) 0.0698(7) Uani d . 1.000 . .
    C C33 0.6124(4) 0.0588(5) 0.04600(15) 0.1228(19) Uani d . 1.000 . .
    C C34 0.6648(4) 0.1264(5) 0.08975(13) 0.1040(16) Uani d . 1.000 . .
    H H1 0.67110 -0.16310 0.32340 0.0950 Uiso c R 1.000 . .
    H H2 0.74390 -0.02300 0.26550 0.0940 Uiso c R 1.000 . .
    H H3 0.59310 0.03960 0.20220 0.0730 Uiso c R 1.000 . .
    H H3N 0.404(3) 0.087(3) 0.1347(10) 0.069(8) Uiso d . 1.000 . .
    H H10 -0.04630 -0.19810 0.20350 0.0750 Uiso c R 1.000 . .
    H H11 -0.09040 -0.33630 0.26660 0.0860 Uiso c R 1.000 . .
    H H12 0.07980 -0.38260 0.32470 0.0760 Uiso c R 1.000 . .
    H H16 0.32460 0.22180 0.07450 0.0750 Uiso c R 1.000 . .
    H H17 0.24640 0.33210 0.00600 0.0820 Uiso c R 1.000 . .
    H H19 -0.10660 0.14110 0.00400 0.0680 Uiso c R 1.000 . .
    H H20 -0.02980 0.03200 0.07280 0.0660 Uiso c R 1.000 . .
    H H22 0.20060 0.17150 -0.08170 0.1010 Uiso c R 1.000 . .
    H H23 0.34640 0.21120 -0.14580 0.1340 Uiso c R 1.000 . .
    H H24 0.33720 0.40260 -0.18630 0.1500 Uiso c R 1.000 . .
    H H25 0.18220 0.55430 -0.16270 0.1830 Uiso c R 1.000 . .
    H H26 0.03640 0.51460 -0.09860 0.1350 Uiso c R 1.000 . .
    H H28 -0.14650 0.29610 -0.12420 0.1090 Uiso c R 1.000 . .
    H H29 -0.37800 0.33920 -0.13480 0.1480 Uiso c R 1.000 . .
    H H30 -0.50350 0.40210 -0.06960 0.1580 Uiso c R 1.000 . .
    H H31 -0.39650 0.42580 0.00770 0.1360 Uiso c R 1.000 . .
    H H32 -0.16250 0.39550 0.01810 0.1040 Uiso c R 1.000 . .
    H H1O1 0.58880 0.21010 0.14080 0.1050 Uiso c R 1.000 . .
    H H33A 0.54660 -0.00260 0.05560 0.1850 Uiso c R 1.000 . .
    H H33B 0.68740 0.01800 0.03050 0.1850 Uiso c R 1.000 . .
    H H33C 0.56890 0.11660 0.02310 0.1850 Uiso c R 1.000 . .
    H H34A 0.72020 0.07050 0.11070 0.1250 Uiso c R 1.000 . .
    H H34B 0.72300 0.19470 0.07970 0.1250 Uiso c R 1.000 . .
loop_
    _atom_site_aniso_label
    _atom_site_aniso_U_11
    _atom_site_aniso_U_22
    _atom_site_aniso_U_33
    _atom_site_aniso_U_12
    _atom_site_aniso_U_13
    _atom_site_aniso_U_23
    N1 0.0568(13) 0.0751(15) 0.0579(12) -0.0092(11) -0.0105(10) 0.0180(11)
    N2 0.0557(12) 0.0555(12) 0.0498(11) 0.0006(9) 0.0064(9) 0.0116(9)
    N3 0.0465(11) 0.0519(11) 0.0440(10) -0.0024(9) 0.0030(8) 0.0078(8)
    N4 0.0756(16) 0.0745(15) 0.0568(13) 0.0038(12) -0.0105(11) 0.0201(11)
    C1 0.0643(18) 0.100(2) 0.0722(18) -0.0165(16) -0.0235(14) 0.0295(17)
    C2 0.0559(16) 0.097(2) 0.0814(19) -0.0211(15) -0.0158(14) 0.0271(17)
    C3 0.0530(14) 0.0703(16) 0.0584(14) -0.0112(12) -0.0029(11) 0.0142(12)
    C4 0.0472(12) 0.0501(13) 0.0446(11) 0.0007(10) 0.0030(9) 0.0015(10)
    C5 0.0472(12) 0.0455(12) 0.0402(11) 0.0017(9) 0.0044(9) 0.0018(9)
    C6 0.0459(12) 0.0442(12) 0.0443(11) 0.0012(9) 0.0043(9) 0.0014(9)
    C7 0.0453(12) 0.0473(12) 0.0437(11) 0.0015(9) 0.0038(9) 0.0019(9)
    C8 0.0486(12) 0.0433(12) 0.0433(11) 0.0016(9) 0.0057(9) 0.0017(9)
    C9 0.0497(13) 0.0487(13) 0.0426(11) 0.0006(10) -0.0006(9) 0.0038(9)
    C10 0.0509(14) 0.0713(17) 0.0640(15) -0.0073(12) -0.0020(11) 0.0173(13)
    C11 0.0546(15) 0.083(2) 0.0779(19) -0.0134(14) 0.0052(13) 0.0241(15)
    C12 0.0572(15) 0.0674(17) 0.0646(15) -0.0058(12) 0.0074(12) 0.0211(13)
    C13 0.0322(10) 0.0375(10) 0.0342(9) 0.0020(8) 0.0003(7) 0.0060(8)
    C14 0.0487(13) 0.0488(13) 0.0432(11) 0.0054(10) 0.0011(9) -0.0005(9)
    C15 0.0484(12) 0.0484(13) 0.0430(11) 0.0036(10) 0.0007(9) 0.0029(9)
    C16 0.0581(15) 0.0708(17) 0.0584(15) -0.0095(13) -0.0087(12) 0.0167(12)
    C17 0.0700(17) 0.0709(18) 0.0641(16) -0.0164(14) -0.0090(13) 0.0245(14)
    C18 0.0645(15) 0.0572(14) 0.0482(12) 0.0040(12) -0.0043(11) 0.0084(11)
    C19 0.0510(14) 0.0660(16) 0.0529(13) 0.0001(12) -0.0055(11) 0.0073(12)
    C20 0.0530(14) 0.0604(15) 0.0527(13) -0.0027(11) 0.0019(11) 0.0089(11)
    C21 0.090(2) 0.081(2) 0.0492(14) -0.0295(17) -0.0172(14) 0.0199(14)
    C22 0.076(2) 0.107(3) 0.0690(18) -0.0173(19) 0.0048(15) 0.0109(18)
    C23 0.089(2) 0.168(4) 0.079(2) -0.035(3) 0.0010(19) 0.008(2)
    C24 0.127(2) 0.136(2) 0.113(2) -0.0215(18) 0.0084(17) 0.0141(18)
    C25 0.199(5) 0.160(5) 0.096(3) -0.080(4) -0.023(3) 0.079(3)
    C26 0.165(4) 0.094(3) 0.077(2) -0.031(3) -0.020(2) 0.036(2)
    C27 0.0789(19) 0.0555(15) 0.0655(16) 0.0121(13) -0.0188(14) 0.0001(13)
    C28 0.095(2) 0.101(3) 0.075(2) 0.013(2) -0.0249(18) -0.0162(18)
    C29 0.105(3) 0.154(4) 0.106(3) 0.024(3) -0.051(3) -0.034(3)
    C30 0.098(3) 0.148(4) 0.145(4) 0.048(3) -0.041(3) -0.044(3)
    C31 0.104(3) 0.119(3) 0.115(3) 0.054(3) -0.019(2) -0.031(3)
    C32 0.101(2) 0.078(2) 0.078(2) 0.0311(19) -0.0226(18) -0.0157(16)
    O1 0.0663(12) 0.0912(14) 0.0521(10) -0.0245(10) 0.0053(8) -0.0148(9)
    C33 0.098(3) 0.174(4) 0.097(3) -0.016(3) 0.011(2) -0.060(3)
    C34 0.074(2) 0.162(4) 0.077(2) -0.028(2) 0.0170(17) -0.036(2)
_geom_special_details
;
 Bond distances, angles etc. have been calculated using the
 rounded fractional coordinates. All su's are estimated
 from the variances of the (full) variance-covariance matrix.
 The cell esds are taken into account in the estimation of
 distances, angles and torsion angles
;
loop_
    _geom_bond_atom_site_label_1
    _geom_bond_atom_site_label_2
    _geom_bond_site_symmetry_1
    _geom_bond_site_symmetry_2
    _geom_bond_distance
    _geom_bond_publ_flag
    O1 C34 . . 1.379(4) no
    O1 H1O1 . . 0.8200 no
    N1 C9 . . 1.349(3) no
    N1 C1 . . 1.314(4) no
    N2 C8 . . 1.363(3) no
    N2 C12 . . 1.318(4) no
    N3 C14 . . 1.371(3) no
    N3 C5 . . 1.376(3) no
    N4 C27 . . 1.420(3) no
    N4 C18 . . 1.420(3) no
    N4 C21 . . 1.419(2) no
    N3 H3N . . 0.94(3) no
    C1 C2 . . 1.388(4) no
    C2 C3 . . 1.362(4) no
    C3 C4 . . 1.402(4) no
    C4 C9 . . 1.417(3) no
    C4 C5 . . 1.429(3) no
    C5 C6 . . 1.377(3) no
    C6 C7 . . 1.428(3) no
    C6 C13 . . 1.377(3) no
    C7 C10 . . 1.405(4) no
    C7 C8 . . 1.403(3) no
    C8 C9 . . 1.462(3) no
    C10 C11 . . 1.363(4) no
    C11 C12 . . 1.384(4) no
    C13 C14 . . 1.325(3) no
    C14 C15 . . 1.465(3) no
    C15 C20 . . 1.382(3) no
    C15 C16 . . 1.388(4) no
    C16 C17 . . 1.381(4) no
    C17 C18 . . 1.378(4) no
    C18 C19 . . 1.388(4) no
    C19 C20 . . 1.377(3) no
    C21 C22 . . 1.390(2) no
    C21 C26 . . 1.390(2) no
    C22 C23 . . 1.390(3) no
    C23 C24 . . 1.390(4) no
    C24 C25 . . 1.390(3) no
    C25 C26 . . 1.390(3) no
    C27 C32 . . 1.380(4) no
    C27 C28 . . 1.382(3) no
    C28 C29 . . 1.380(5) no
    C29 C30 . . 1.357(7) no
    C30 C31 . . 1.376(7) no
    C31 C32 . . 1.377(6) no
    C1 H1 . . 0.9300 no
    C2 H2 . . 0.9300 no
    C3 H3 . . 0.9300 no
    C10 H10 . . 0.9300 no
    C11 H11 . . 0.9300 no
    C12 H12 . . 0.9300 no
    C16 H16 . . 0.9300 no
    C17 H17 . . 0.9300 no
    C19 H19 . . 0.9300 no
    C20 H20 . . 0.9300 no
    C22 H22 . . 0.9300 no
    C23 H23 . . 0.9300 no
    C24 H24 . . 0.9300 no
    C25 H25 . . 0.9300 no
    C26 H26 . . 0.9300 no
    C28 H28 . . 0.9300 no
    C29 H29 . . 0.9300 no
    C30 H30 . . 0.9300 no
    C31 H31 . . 0.9300 no
    C32 H32 . . 0.9300 no
    C33 C34 . . 1.459(6) no
    C33 H33A . . 0.9600 no
    C33 H33B . . 0.9600 no
    C33 H33C . . 0.9600 no
    C34 H34A . . 0.9700 no
    C34 H34B . . 0.9700 no
loop_
    _geom_angle_atom_site_label_1
    _geom_angle_atom_site_label_2
    _geom_angle_atom_site_label_3
    _geom_angle_site_symmetry_1
    _geom_angle_site_symmetry_2
    _geom_angle_site_symmetry_3
    _geom_angle
    _geom_angle_publ_flag
    C34 O1 H1O1 . . . 109.00 no
    C1 N1 C9 . . . 118.1(2) no
    C8 N2 C12 . . . 117.2(2) no
    C5 N3 C14 . . . 106.43(18) no
    C18 N4 C27 . . . 119.5(2) no
    C21 N4 C27 . . . 120.42(17) no
    C18 N4 C21 . . . 119.09(19) no
    C5 N3 H3N . . . 127.2(17) no
    C14 N3 H3N . . . 126.1(17) no
    N1 C1 C2 . . . 124.2(3) no
    C1 C2 C3 . . . 118.7(3) no
    C2 C3 C4 . . . 119.3(3) no
    C3 C4 C9 . . . 117.9(2) no
    C5 C4 C9 . . . 116.64(18) no
    C3 C4 C5 . . . 125.5(2) no
    N3 C5 C6 . . . 105.78(18) no
    C4 C5 C6 . . . 123.0(2) no
    N3 C5 C4 . . . 131.23(19) no
    C7 C6 C13 . . . 127.94(18) no
    C5 C6 C13 . . . 110.77(19) no
    C5 C6 C7 . . . 121.29(19) no
    C6 C7 C10 . . . 123.7(2) no
    C8 C7 C10 . . . 118.4(2) no
    C6 C7 C8 . . . 117.89(18) no
    N2 C8 C7 . . . 122.14(18) no
    C7 C8 C9 . . . 120.63(19) no
    N2 C8 C9 . . . 117.23(18) no
    N1 C9 C4 . . . 121.75(19) no
    C4 C9 C8 . . . 120.56(18) no
    N1 C9 C8 . . . 117.67(19) no
    C7 C10 C11 . . . 118.6(3) no
    C10 C11 C12 . . . 119.2(3) no
    N2 C12 C11 . . . 124.5(3) no
    C6 C13 C14 . . . 104.62(17) no
    C13 C14 C15 . . . 123.75(18) no
    N3 C14 C15 . . . 123.84(18) no
    N3 C14 C13 . . . 112.40(19) no
    C14 C15 C16 . . . 123.4(2) no
    C14 C15 C20 . . . 118.46(19) no
    C16 C15 C20 . . . 118.1(2) no
    C15 C16 C17 . . . 120.3(3) no
    C16 C17 C18 . . . 121.5(3) no
    C17 C18 C19 . . . 118.1(2) no
    N4 C18 C17 . . . 121.6(2) no
    N4 C18 C19 . . . 120.3(2) no
    C18 C19 C20 . . . 120.5(2) no
    C15 C20 C19 . . . 121.4(2) no
    N4 C21 C22 . . . 121.14(16) no
    C22 C21 C26 . . . 120.00(14) no
    N4 C21 C26 . . . 118.86(16) no
    C21 C22 C23 . . . 120.0(2) no
    C22 C23 C24 . . . 120.0(2) no
    C23 C24 C25 . . . 119.99(18) no
    C24 C25 C26 . . . 120.0(2) no
    C21 C26 C25 . . . 120.03(16) no
    N4 C27 C28 . . . 120.60(16) no
    C28 C27 C32 . . . 118.8(2) no
    N4 C27 C32 . . . 120.6(2) no
    C27 C28 C29 . . . 119.9(2) no
    C28 C29 C30 . . . 121.2(4) no
    C29 C30 C31 . . . 119.4(4) no
    C30 C31 C32 . . . 120.2(4) no
    C27 C32 C31 . . . 120.5(3) no
    C2 C1 H1 . . . 118.00 no
    N1 C1 H1 . . . 118.00 no
    C1 C2 H2 . . . 121.00 no
    C3 C2 H2 . . . 121.00 no
    C4 C3 H3 . . . 120.00 no
    C2 C3 H3 . . . 120.00 no
    C7 C10 H10 . . . 121.00 no
    C11 C10 H10 . . . 121.00 no
    C10 C11 H11 . . . 120.00 no
    C12 C11 H11 . . . 120.00 no
    C11 C12 H12 . . . 118.00 no
    N2 C12 H12 . . . 118.00 no
    C17 C16 H16 . . . 120.00 no
    C15 C16 H16 . . . 120.00 no
    C16 C17 H17 . . . 119.00 no
    C18 C17 H17 . . . 119.00 no
    C20 C19 H19 . . . 120.00 no
    C18 C19 H19 . . . 120.00 no
    C15 C20 H20 . . . 119.00 no
    C19 C20 H20 . . . 119.00 no
    C23 C22 H22 . . . 120.00 no
    C21 C22 H22 . . . 120.00 no
    C22 C23 H23 . . . 120.00 no
    C24 C23 H23 . . . 120.00 no
    C23 C24 H24 . . . 120.00 no
    C25 C24 H24 . . . 120.00 no
    C26 C25 H25 . . . 120.00 no
    C24 C25 H25 . . . 120.00 no
    C25 C26 H26 . . . 120.00 no
    C21 C26 H26 . . . 120.00 no
    C27 C28 H28 . . . 120.00 no
    C29 C28 H28 . . . 120.00 no
    C28 C29 H29 . . . 119.00 no
    C30 C29 H29 . . . 119.00 no
    C31 C30 H30 . . . 120.00 no
    C29 C30 H30 . . . 120.00 no
    C30 C31 H31 . . . 120.00 no
    C32 C31 H31 . . . 120.00 no
    C31 C32 H32 . . . 120.00 no
    C27 C32 H32 . . . 120.00 no
    O1 C34 C33 . . . 110.6(3) no
    C34 C33 H33A . . . 110.00 no
    C34 C33 H33B . . . 109.00 no
    C34 C33 H33C . . . 109.00 no
    H33A C33 H33B . . . 109.00 no
    H33A C33 H33C . . . 109.00 no
    H33B C33 H33C . . . 109.00 no
    O1 C34 H34A . . . 109.00 no
    O1 C34 H34B . . . 110.00 no
    C33 C34 H34A . . . 110.00 no
    C33 C34 H34B . . . 110.00 no
    H34A C34 H34B . . . 108.00 no
loop_
    _geom_torsion_atom_site_label_1
    _geom_torsion_atom_site_label_2
    _geom_torsion_atom_site_label_3
    _geom_torsion_atom_site_label_4
    _geom_torsion_site_symmetry_1
    _geom_torsion_site_symmetry_2
    _geom_torsion_site_symmetry_3
    _geom_torsion_site_symmetry_4
    _geom_torsion
    _geom_torsion_publ_flag
    C9 N1 C1 C2 . . . . 0.1(4) no
    C1 N1 C9 C8 . . . . -178.3(2) no
    C1 N1 C9 C4 . . . . -0.1(3) no
    C12 N2 C8 C7 . . . . 0.6(3) no
    C12 N2 C8 C9 . . . . 179.9(2) no
    C8 N2 C12 C11 . . . . 0.3(4) no
    C5 N3 C14 C15 . . . . 179.6(2) no
    C14 N3 C5 C4 . . . . -178.7(2) no
    C14 N3 C5 C6 . . . . 0.1(2) no
    C5 N3 C14 C13 . . . . 0.0(2) no
    C27 N4 C21 C26 . . . . 49.8(3) no
    C27 N4 C18 C17 . . . . -148.4(2) no
    C27 N4 C21 C22 . . . . -129.95(19) no
    C18 N4 C21 C26 . . . . -141.73(19) no
    C21 N4 C18 C17 . . . . 43.0(3) no
    C18 N4 C27 C28 . . . . -135.0(2) no
    C18 N4 C27 C32 . . . . 44.3(3) no
    C18 N4 C21 C22 . . . . 38.6(3) no
    C21 N4 C27 C28 . . . . 33.5(3) no
    C27 N4 C18 C19 . . . . 31.7(3) no
    C21 N4 C18 C19 . . . . -136.9(2) no
    C21 N4 C27 C32 . . . . -147.3(2) no
    N1 C1 C2 C3 . . . . -0.1(5) no
    C1 C2 C3 C4 . . . . 0.1(4) no
    C2 C3 C4 C5 . . . . 179.0(3) no
    C2 C3 C4 C9 . . . . -0.1(4) no
    C9 C4 C5 C6 . . . . 1.2(3) no
    C5 C4 C9 C8 . . . . -1.0(3) no
    C3 C4 C5 N3 . . . . 0.7(4) no
    C3 C4 C5 C6 . . . . -177.9(2) no
    C3 C4 C9 N1 . . . . 0.1(3) no
    C3 C4 C9 C8 . . . . 178.2(2) no
    C5 C4 C9 N1 . . . . -179.1(2) no
    C9 C4 C5 N3 . . . . 179.8(2) no
    C4 C5 C6 C7 . . . . -1.1(3) no
    N3 C5 C6 C13 . . . . -0.2(2) no
    C4 C5 C6 C13 . . . . 178.7(2) no
    N3 C5 C6 C7 . . . . -179.94(19) no
    C13 C6 C7 C8 . . . . -179.1(2) no
    C5 C6 C7 C8 . . . . 0.6(3) no
    C7 C6 C13 C14 . . . . 179.9(2) no
    C5 C6 C7 C10 . . . . -179.7(2) no
    C5 C6 C13 C14 . . . . 0.2(2) no
    C13 C6 C7 C10 . . . . 0.5(4) no
    C6 C7 C8 N2 . . . . 179.0(2) no
    C10 C7 C8 N2 . . . . -0.7(3) no
    C6 C7 C8 C9 . . . . -0.4(3) no
    C6 C7 C10 C11 . . . . -179.6(2) no
    C8 C7 C10 C11 . . . . 0.1(4) no
    C10 C7 C8 C9 . . . . 179.9(2) no
    N2 C8 C9 C4 . . . . -178.8(2) no
    C7 C8 C9 N1 . . . . 178.8(2) no
    N2 C8 C9 N1 . . . . -0.6(3) no
    C7 C8 C9 C4 . . . . 0.6(3) no
    C7 C10 C11 C12 . . . . 0.7(4) no
    C10 C11 C12 N2 . . . . -0.9(5) no
    C6 C13 C14 C15 . . . . -179.7(2) no
    C6 C13 C14 N3 . . . . -0.1(2) no
    N3 C14 C15 C16 . . . . -8.0(4) no
    N3 C14 C15 C20 . . . . 172.2(2) no
    C13 C14 C15 C20 . . . . -8.3(3) no
    C13 C14 C15 C16 . . . . 171.5(2) no
    C16 C15 C20 C19 . . . . -0.3(3) no
    C20 C15 C16 C17 . . . . 0.6(4) no
    C14 C15 C20 C19 . . . . 179.5(2) no
    C14 C15 C16 C17 . . . . -179.2(2) no
    C15 C16 C17 C18 . . . . -0.4(4) no
    C16 C17 C18 N4 . . . . 180.0(3) no
    C16 C17 C18 C19 . . . . -0.1(4) no
    C17 C18 C19 C20 . . . . 0.4(4) no
    N4 C18 C19 C20 . . . . -179.7(2) no
    C18 C19 C20 C15 . . . . -0.2(4) no
    N4 C21 C22 C23 . . . . 179.69(17) no
    C26 C21 C22 C23 . . . . 0.0(3) no
    N4 C21 C26 C25 . . . . -179.69(18) no
    C22 C21 C26 C25 . . . . 0.0(3) no
    C21 C22 C23 C24 . . . . 0.0(3) no
    C22 C23 C24 C25 . . . . 0.0(3) no
    C23 C24 C25 C26 . . . . 0.1(3) no
    C24 C25 C26 C21 . . . . 0.0(3) no
    N4 C27 C28 C29 . . . . -179.8(3) no
    C32 C27 C28 C29 . . . . 0.9(4) no
    N4 C27 C32 C31 . . . . -178.0(3) no
    C28 C27 C32 C31 . . . . 1.2(4) no
    C27 C28 C29 C30 . . . . -1.9(6) no
    C28 C29 C30 C31 . . . . 0.7(8) no
    C29 C30 C31 C32 . . . . 1.5(7) no
    C30 C31 C32 C27 . . . . -2.5(6) no
loop_
    _geom_hbond_atom_site_label_D
    _geom_hbond_atom_site_label_H
    _geom_hbond_atom_site_label_A
    _geom_hbond_site_symmetry_A
    _geom_hbond_distance_DH
    _geom_hbond_distance_HA
    _geom_hbond_distance_DA
    _geom_hbond_angle_DHA
    _geom_hbond_publ_flag
    N3 H3N O1 . 0.94(3) 1.84(3) 2.777(3) 175(2) yes
    O1 H1O1 N1 2_655 0.82 2.15 2.819(3) 139 yes
    O1 H1O1 N2 2_655 0.82 2.38 3.087(3) 145 yes
    C16 H16 O1 . 0.93 2.54 3.419(4) 157 yes
    C3 H3 N2 2_655 0.93 2.59 3.310(4) 135 yes
data_global
_journal_date_recd_electronic     2013-03-12
_journal_date_accepted     2013-03-27
_journal_name_full     'Acta Crystallographica, Section E'
_journal_year     2013
_journal_volume     69
_journal_issue      5
_journal_page_first     o675
_journal_page_last     o676
_journal_paper_category     QO
_journal_paper_doi     10.1107/S1600536813008477
_journal_coeditor_code     SU2573
_publ_contact_author
;
      Yu-Peng Tian
      Deparment of Chemistry, Anhui University,
      Hefei 230601,
      People's Republic of China
;
_publ_contact_author_email     'yptian@ahu.edu.cn'
_publ_contact_author_fax     '086 0551 5107342'
_publ_contact_author_phone     '086 0551 5108151'
_publ_section_title
;\
<i>N</i>,<i>N</i>-Diphenyl-4-(1<i>H</i>-pyrrolo[1,2-\
<i>f</i>][1,10]phenanthrolin-2-yl)aniline ethanol monosolvate
;
loop_
    _publ_author_name
    _publ_author_address
    'Luo, Jun-Shan'
;     Deparment of Chemistry, Anhui University
      Hefei 230601
      People's Republic of China
      Key Laboratory of Functional Inorganic Materials
      Chemistry
      Hefei 230601
      People's Republic of China
;
    'Zhang, Yan-Yan'
;     Deparment of Chemistry, Anhui University
      Hefei 230601
      People's Republic of China
      Key Laboratory of Functional Inorganic Materials
      Chemistry
      Hefei 230601
      People's Republic of China
;
    'Liu, Zhao-Di'
;     Deparment of Chemistry, Anhui University
      Hefei 230601
      People's Republic of China
      Key Laboratory of Functional Inorganic Materials
      Chemistry
      Hefei 230601
      People's Republic of China
;
    'Tian, Yu-Peng'
;     Deparment of Chemistry, Anhui University
      Hefei 230601
      People's Republic of China
      Key Laboratory of Functional Inorganic Materials
      Chemistry
      Hefei 230601
      People's Republic of China
;
