# Supplementary material for: N,N-Di­phenyl-4-(1H-pyrrolo[1,2-f][1,10]phenanthro­lin-2-yl)­aniline ethanol monosolvate
Source: Acta Crystallogr Sect E Struct Rep Online. 2013 Apr 10;69(Pt 5):o675–6. doi: 10.1107/S1600536813008477 (PMC3647870; doi:10.1107/S1600536813008477)
Supplement: Supplementary file 2 [file e-69-0o675-Isup2.hkl]

# 
# h,k,l, Fc-squared, Fo-squared, sigma(Fo-squared) and status flag 
# 
data_I
_shelx_title ' LIU in P2(1)/c' 
_shelx_refln_list_code          4 
_shelx_F_calc_maximum      300.32 
_exptl_crystal_F_000      1068.00 
_reflns_d_resolution_high  0.8254 
 
loop_ 
 _symmetry_equiv_pos_as_xyz 
 'x, y, z' 
 '-x, y+1/2, -z+1/2' 
 '-x, -y, -z' 
 'x, -y-1/2, z-1/2' 
 
_cell_length_a     9.7164 
_cell_length_b    10.6898 
_cell_length_c    27.0166 
_cell_angle_alpha  90.000 
_cell_angle_beta   92.317 
_cell_angle_gamma  90.000 
 
_shelx_F_squared_multiplier     1.000 
 
loop_ 
 _refln_index_h 
 _refln_index_k 
 _refln_index_l 
 _refln_F_squared_calc 
 _refln_F_squared_meas 
 _refln_F_squared_sigma 
 _refln_observed_status 
   1   0   0     2613.12      892.39     19.53 o 
   2   0   0     2665.04     1743.10     92.02 o 
   3   0   0      457.11      335.91      5.81 o 
   4   0   0      142.56      247.40      6.84 o 
   5   0   0     3869.88     4051.66     50.44 o 
   6   0   0      644.41      646.81     10.39 o 
   7   0   0       25.39       17.34      1.85 o 
   8   0   0        7.47        5.58      1.85 o 
   9   0   0      513.38      510.80     24.79 o 
  10   0   0       41.03       33.80      5.26 o 
   1   1   0     2350.04     2307.25     19.62 o 
   2   1   0     2179.72     2114.04     18.44 o 
   3   1   0     2409.88     2457.97     23.64 o 
   4   1   0     2133.50     2336.52     22.90 o 
   5   1   0       11.08       11.37      1.02 o 
   6   1   0      129.43      128.67      2.63 o 
   7   1   0       13.44       25.88      1.62 o 
   8   1   0       34.34       32.03      2.13 o 
   9   1   0       55.98       59.53      3.27 o 
  10   1   0       38.05       34.56      4.15 o 
  11   1   0        0.95        1.57      4.88 o 
   0   2   0     6095.17     5423.71     78.88 o 
   1   2   0     8848.08     7229.73     61.12 o 
   2   2   0      137.95      132.25      1.83 o 
   3   2   0      397.80      292.20      3.43 o 
   4   2   0     6485.31     6918.70     59.18 o 
   5   2   0      426.30      514.56      7.59 o 
   6   2   0       45.51       34.84      1.73 o 
   7   2   0        0.84       -1.26      0.84 o 
   8   2   0      342.63      315.94      8.02 o 
   9   2   0       68.89       71.86      7.89 o 
  10   2   0        0.16        1.13      2.66 o 
  11   2   0        4.51        5.07      3.38 o 
   1   3   0     1698.80     1677.29     14.81 o 
   2   3   0      204.09      174.76      2.25 o 
   3   3   0      350.95      407.77      4.47 o 
   4   3   0      217.28      160.51      2.51 o 
   5   3   0       66.62       91.64      2.07 o 
   6   3   0       46.24       34.89      1.70 o 
   7   3   0        0.04        1.19      1.07 o 
   8   3   0        6.50        1.64      1.56 o 
   9   3   0      221.67      243.41      7.96 o 
  10   3   0        1.64       -2.25      3.76 o 
  11   3   0        4.23        3.99      3.42 o 
   0   4   0      464.03      260.07      6.77 o 
   1   4   0      520.20      500.28      5.20 o 
   2   4   0      418.07      460.75      4.87 o 
   3   4   0       45.17       28.09      1.12 o 
   4   4   0     1496.34     1592.43     14.78 o 
   5   4   0       55.61       66.47      3.42 o 
   6   4   0       16.58       16.45      1.82 o 
   7   4   0      152.70      120.42      4.58 o 
   8   4   0       61.84       54.10      3.85 o 
   9   4   0       65.18       82.83      6.09 o 
  10   4   0        0.47       -0.61      2.89 o 
  11   4   0        0.16        2.38      3.76 o 
   1   5   0     3125.08     3065.01     29.42 o 
   2   5   0       63.09       68.71      1.52 o 
   3   5   0      110.29       65.89      1.82 o 
   4   5   0       78.49      106.60      2.57 o 
   5   5   0       18.28       11.71      1.43 o 
   6   5   0       84.59       92.82      3.20 o 
   7   5   0      240.24      249.39      6.78 o 
   8   5   0       11.01       12.60      2.53 o 
   9   5   0        3.65        1.90      2.37 o 
  10   5   0        0.80       -1.78      2.89 o 
   0   6   0      882.01      975.20     14.83 o 
   1   6   0        0.05       -0.88      0.64 o 
   2   6   0      899.55      828.00      9.07 o 
   3   6   0       96.53       71.25      1.98 o 
   4   6   0      158.10      152.60      4.55 o 
   5   6   0      105.02      133.67      3.81 o 
   6   6   0        4.19        1.84      1.43 o 
   7   6   0      174.84      167.89      5.77 o 
   8   6   0      217.60      178.61      6.21 o 
   9   6   0       14.28       12.77      3.04 o 
  10   6   0        0.31        1.63      3.06 o 
   1   7   0      201.93      169.76      2.91 o 
   2   7   0      274.17      343.94      5.64 o 
   3   7   0      299.09      356.09     10.28 o 
   4   7   0        5.05        3.29      1.37 o 
   5   7   0       13.42       11.03      1.82 o 
   6   7   0      181.34      159.01      5.64 o 
   7   7   0        0.27       -1.44      1.99 o 
   8   7   0       40.77       41.34      4.79 o 
   9   7   0       24.14       33.00      4.49 o 
   0   8   0      600.24      625.56     10.24 o 
   1   8   0        1.79        2.21      1.08 o 
   2   8   0       16.65        9.37      1.50 o 
   3   8   0        0.08        0.94      1.50 o 
   4   8   0      106.32      110.65      4.62 o 
   5   8   0        5.04        4.35      1.85 o 
   6   8   0       23.98       26.61      3.42 o 
   7   8   0        7.23       10.14      3.19 o 
   8   8   0       18.27       21.56      3.26 o 
   9   8   0       52.87       55.78      4.61 o 
   1   9   0      115.20      101.31      4.18 o 
   2   9   0        2.88        2.07      1.50 o 
   3   9   0       18.72       14.70      2.60 o 
   4   9   0      147.67      159.30      4.84 o 
   5   9   0       34.34       30.56      2.80 o 
   6   9   0       17.85       12.73      2.73 o 
   7   9   0       31.13       32.86      3.94 o 
   8   9   0        9.14        6.19      3.05 o 
   0  10   0       95.77       74.37      7.51 o 
   1  10   0        1.12        2.36      2.63 o 
   2  10   0        0.33       -1.13      1.63 o 
   3  10   0        7.11        4.95      1.63 o 
   4  10   0      318.54      325.61      7.02 o 
   5  10   0       14.03       13.82      2.73 o 
   6  10   0        1.81       -0.54      2.19 o 
   7  10   0        6.87       11.85      2.97 o 
   1  11   0        3.29       -0.75      2.66 o 
   2  11   0        0.01       -2.53      3.00 o 
   3  11   0       40.69       39.77      3.54 o 
   4  11   0      121.73      123.90      5.45 o 
   5  11   0        4.89        2.85      2.53 o 
   6  11   0        1.67        2.91      4.98 o 
   0  12   0        6.42       12.02      5.26 o 
   1  12   0        9.85        9.77      3.72 o 
   2  12   0       70.95       93.41      6.62 o 
   3  12   0       10.58       15.84      3.96 o 
   4  12   0        8.46        8.32      3.18 o 
 -11   1   1        3.76        8.20      3.06 o 
 -10   1   1        3.67        3.82      2.89 o 
  -9   1   1        9.59        9.94      2.04 o 
  -8   1   1        5.15        4.87      1.23 o 
  -7   1   1      251.51      252.27      4.13 o 
  -6   1   1        9.66        6.79      1.63 o 
  -5   1   1        2.81        4.02      1.30 o 
  -4   1   1       14.67        5.19      0.77 o 
  -3   1   1        5.62        1.34      0.62 o 
  -2   1   1     8136.91     8570.60     88.63 o 
  -1   1   1     4482.30     4784.63     40.42 o 
   0   1   1      413.40      420.90      4.59 o 
   1   1   1     6313.09     6114.83     56.70 o 
   2   1   1     2877.16     3042.95     32.20 o 
   3   1   1     1720.99     1456.84     13.23 o 
   4   1   1       30.71       17.37      1.00 o 
   5   1   1      223.71      217.92      3.51 o 
   6   1   1      192.11      228.53      4.48 o 
   7   1   1       25.21       22.02      1.50 o 
   8   1   1       50.81       49.97      2.54 o 
   9   1   1       71.92       75.73      4.18 o 
  10   1   1       12.89       10.63      3.42 o 
  11   1   1       24.65       32.30      6.01 o 
 -11   2   1       18.16       27.63      4.15 o 
 -10   2   1        0.16       -1.80      2.50 o 
  -9   2   1       69.94       80.55      4.29 o 
  -8   2   1        9.63       10.13      1.76 o 
  -7   2   1       13.33       20.31      1.56 o 
  -6   2   1      112.00      124.82      2.68 o 
  -5   2   1       34.88       36.22      1.51 o 
  -4   2   1     1036.88     1139.36     10.97 o 
  -3   2   1     2095.09     2040.51     18.18 o 
  -2   2   1      638.36      520.28      5.13 o 
  -1   2   1     1183.23     1168.40     10.31 o 
   0   2   1     2129.18     1711.58     16.32 o 
   1   2   1     8184.50     7591.20     70.00 o 
   2   2   1       44.44       75.39      1.26 o 
   3   2   1       49.66       86.43      1.63 o 
   4   2   1      147.04      118.77      2.92 o 
   5   2   1     1235.65     1246.98     13.53 o 
   6   2   1       89.75       85.56      2.47 o 
   7   2   1       54.77       61.90      2.45 o 
   8   2   1        6.69        6.23      1.71 o 
   9   2   1      177.66      184.30     10.89 o 
  10   2   1        0.10       -3.61      2.50 o 
  11   2   1        0.04       -1.43      2.61 o 
 -11   3   1        7.78        9.59      3.42 o 
 -10   3   1      222.96      217.02     12.77 o 
  -9   3   1      131.06      111.18     11.27 o 
  -8   3   1      287.52      326.20      7.90 o 
  -7   3   1        2.05        1.14      1.62 o 
  -6   3   1       96.11      121.09      2.86 o 
  -5   3   1      349.48      413.21      5.11 o 
  -4   3   1      127.79      123.99      2.17 o 
  -3   3   1       94.95       82.66      2.19 o 
  -2   3   1      151.09       98.45      1.57 o 
  -1   3   1      869.89      997.20      9.13 o 
   0   3   1     3675.56     3751.42     35.21 o 
   1   3   1     1753.50     1658.01     15.99 o 
   2   3   1      939.56     1056.30     10.86 o 
   3   3   1      108.36      122.07      2.02 o 
   4   3   1      653.35      804.67      8.08 o 
   5   3   1      161.05      144.08      2.52 o 
   6   3   1       28.80       33.97      1.56 o 
   7   3   1       51.60       37.75      2.64 o 
   8   3   1      334.66      312.93      7.63 o 
   9   3   1      187.09      168.10     16.90 o 
  10   3   1        0.92       -1.50      2.50 o 
  11   3   1        9.86        7.51      4.51 o 
 -11   4   1       23.02       23.71      4.49 o 
 -10   4   1       17.33       15.64      3.96 o 
  -9   4   1      408.89      369.01      9.05 o 
  -8   4   1        2.44        4.99      2.29 o 
  -7   4   1      377.32      386.45      7.02 o 
  -6   4   1       43.92       48.63      2.59 o 
  -5   4   1      101.67       92.24      2.13 o 
  -4   4   1        6.51       10.73      0.84 o 
  -3   4   1      164.37      181.43      3.08 o 
  -2   4   1        0.84        3.26      0.67 o 
  -1   4   1      121.87      130.45      2.06 o 
   0   4   1      688.30      863.07     11.11 o 
   1   4   1      176.15      158.85      2.38 o 
   2   4   1       82.41      131.59      2.44 o 
   3   4   1      203.42      142.07      3.31 o 
   4   4   1      190.32      234.87      3.19 o 
   5   4   1        7.64       17.78      1.24 o 
   6   4   1      235.11      210.42      3.86 o 
   7   4   1      116.88      101.63      4.29 o 
   8   4   1      169.68      184.47      8.57 o 
   9   4   1      354.37      355.39     11.12 o 
  10   4   1        0.00        3.76      5.26 o 
  11   4   1        6.25        2.25      4.51 o 
 -10   5   1        0.42        0.82      3.38 o 
  -9   5   1      195.67      195.73      6.91 o 
  -8   5   1       14.94       15.20      2.87 o 
  -7   5   1       68.57       52.27      3.60 o 
  -6   5   1      312.60      335.57      6.25 o 
  -5   5   1      131.86      129.07      3.49 o 
  -4   5   1      492.83      507.06      6.46 o 
  -3   5   1        0.06        0.26      0.52 o 
  -2   5   1      246.93      239.51      3.11 o 
  -1   5   1     1233.46      976.67      9.49 o 
   0   5   1        5.34        4.13      1.46 o 
   1   5   1     1020.00     1195.60     12.28 o 
   2   5   1      142.50      112.01      1.96 o 
   3   5   1       97.91       91.45      2.42 o 
   4   5   1      570.17      652.52      7.91 o 
   5   5   1       15.58       25.03      2.00 o 
   6   5   1      131.05      139.39      4.54 o 
   7   5   1       23.38       23.01      2.87 o 
   8   5   1       14.28        8.00      2.29 o 
   9   5   1        1.84        1.94      2.29 o 
  10   5   1        0.36        3.76      3.76 o 
 -10   6   1       23.03       23.63      3.81 o 
  -9   6   1        0.13       -2.60      2.08 o 
  -8   6   1        8.98       10.89      2.73 o 
  -7   6   1       52.16       49.68      3.74 o 
  -6   6   1       23.20       18.32      2.10 o 
  -5   6   1      130.55      140.90      3.88 o 
  -4   6   1       21.19       14.53      1.66 o 
  -3   6   1      178.31      202.57      3.71 o 
  -2   6   1       18.97       12.12      0.84 o 
  -1   6   1      477.73      500.19      6.08 o 
   0   6   1      117.78      115.75      2.47 o 
   1   6   1       33.71       69.91      1.75 o 
   2   6   1      570.43      662.29      7.02 o 
   3   6   1      281.08      278.13      6.83 o 
   4   6   1      156.85      153.82      4.34 o 
   5   6   1      506.01      557.94      8.68 o 
   6   6   1        0.20       -1.50      1.55 o 
   7   6   1       35.30       34.75      3.30 o 
   8   6   1       16.66       17.07      2.87 o 
   9   6   1       12.95       19.07      3.96 o 
  10   6   1       27.99       23.35      4.15 o 
  -9   7   1        5.15        2.96      2.64 o 
  -8   7   1       14.75       14.04      2.97 o 
  -7   7   1        0.69        2.11      2.62 o 
  -6   7   1       73.45       70.21      3.41 o 
  -5   7   1      226.19      244.81      5.51 o 
  -4   7   1        1.87        4.67      1.66 o 
  -3   7   1       10.45        7.32      1.50 o 
  -2   7   1      148.74      121.78      2.88 o 
  -1   7   1       84.75      112.19      3.20 o 
   0   7   1      193.54      182.99      3.30 o 
   1   7   1      104.12      118.28      2.41 o 
   2   7   1        0.86        1.98      0.90 o 
   3   7   1       34.71       26.49      2.04 o 
   4   7   1       21.83       20.39      2.17 o 
   5   7   1      107.44       99.95      3.85 o 
   6   7   1       31.48       33.93      5.26 o 
   7   7   1       70.23       76.14      5.84 o 
   8   7   1        1.71        1.50      2.66 o 
   9   7   1        8.82        8.15      2.73 o 
  -9   8   1       26.73       35.93      4.69 o 
  -8   8   1       14.33       10.37      3.33 o 
  -7   8   1       31.41       35.05      3.60 o 
  -6   8   1        2.91        6.10      2.43 o 
  -5   8   1        6.45        0.42      1.66 o 
  -4   8   1      265.37      299.16      7.54 o 
  -3   8   1       89.24      101.00      3.46 o 
  -2   8   1        7.21        3.87      1.77 o 
  -1   8   1      124.58      122.23      3.47 o 
   0   8   1       44.28       51.72      2.13 o 
   1   8   1       47.87       43.46      2.04 o 
   2   8   1        0.05        0.99      1.08 o 
   3   8   1      270.13      275.00      5.72 o 
   4   8   1        4.31        2.46      1.66 o 
   5   8   1       28.79       46.32      2.97 o 
   6   8   1        0.13        1.15      2.29 o 
   7   8   1        1.36        0.75      2.29 o 
   8   8   1       48.08       55.13      4.42 o 
   9   8   1       15.83       11.27      3.16 o 
  -8   9   1       53.19       53.45      5.11 o 
  -7   9   1        1.30        1.69      2.43 o 
  -6   9   1        0.34       -2.77      1.85 o 
  -5   9   1        9.65       17.60      2.42 o 
  -4   9   1       68.99       67.88      3.62 o 
  -3   9   1       15.68       12.81      1.95 o 
  -2   9   1       26.96       34.49      3.04 o 
  -1   9   1        0.25       -1.13      1.55 o 
   0   9   1        2.11        1.34      1.27 o 
   1   9   1      260.42      277.79      8.85 o 
   2   9   1        0.67        4.51      2.06 o 
   3   9   1        0.91        0.94      1.50 o 
   4   9   1       83.58       81.57      3.90 o 
   5   9   1       27.39       33.15      4.23 o 
   6   9   1        1.00        2.78      2.29 o 
   7   9   1        6.91       10.21      3.65 o 
   8   9   1        5.67        3.64      2.87 o 
  -7  10   1        9.48        6.29      2.87 o 
  -6  10   1        5.12        2.75      2.60 o 
  -5  10   1       11.51        3.66      2.68 o 
  -4  10   1       69.06       63.73      3.73 o 
  -3  10   1       91.76       90.07      6.38 o 
  -2  10   1       69.95       68.54      4.74 o 
  -1  10   1       15.82       14.26      2.43 o 
   0  10   1        1.21       -3.00      2.12 o 
   1  10   1        5.55        2.25      2.66 o 
   2  10   1       72.10       61.68      5.03 o 
   3  10   1       52.74       62.49      3.85 o 
   4  10   1        0.56        3.51      3.47 o 
   5  10   1       52.19       61.75      4.29 o 
   6  10   1       20.56       16.01      2.87 o 
   7  10   1        2.48        4.39      2.87 o 
  -6  11   1        0.51       -1.78      2.43 o 
  -5  11   1        1.72       -3.43      2.29 o 
  -4  11   1       12.86       17.21      3.96 o 
  -3  11   1       40.79       54.57      4.18 o 
  -2  11   1       18.27       19.63      2.72 o 
  -1  11   1        3.35        3.82      2.89 o 
   0  11   1        7.81        3.76      3.19 o 
   1  11   1        6.80        4.88      3.38 o 
   2  11   1        0.36       -3.76      7.51 o 
   3  11   1        7.35        5.26      3.19 o 
   4  11   1       26.52       26.84      3.59 o 
   5  11   1        0.06       -1.31      2.43 o 
   6  11   1       29.43       29.89      3.74 o 
  -4  12   1        1.88        5.38      3.76 o 
  -3  12   1        6.49       -0.69      3.06 o 
  -2  12   1        5.90        0.82      3.38 o 
  -1  12   1        3.64        5.49      3.42 o 
   0  12   1        0.52        1.98      3.00 o 
   1  12   1        4.71        5.32      6.38 o 
   2  12   1       21.24       19.66      3.96 o 
   3  12   1        1.61        5.47      3.76 o 
   4  12   1       15.70       24.04      6.01 o 
 -10   0   2       38.03       38.31      6.01 o 
  -9   0   2       37.77       33.05      6.01 o 
  -8   0   2        6.52        2.64      2.56 o 
  -7   0   2       19.71       25.76      2.89 o 
  -6   0   2      937.97      968.22     17.79 o 
  -3   0   2      109.55       68.75      2.66 o 
  -2   0   2       58.16      157.12      4.51 o 
  -1   0   2    16697.31    15480.82    228.37 o 
   0   0   2      863.53      418.50     18.78 o 
   1   0   2     6902.65     5904.23     70.68 o 
   2   0   2       24.74       53.55      1.80 o 
   3   0   2      208.47      195.55      4.49 o 
   4   0   2       34.17       17.75      4.51 o 
   5   0   2     4812.81     5526.05     82.32 o 
   6   0   2       69.60       41.46      2.89 o 
   7   0   2      430.76      480.90     10.58 o 
   8   0   2       50.49       45.82      5.26 o 
   9   0   2        9.48        2.25      7.51 o 
  10   0   2       86.39       78.87      8.26 o 
 -11   1   2        2.12       -2.25      4.51 o 
 -10   1   2       13.16       17.64      3.42 o 
  -9   1   2        0.00       -1.21      1.66 o 
  -8   1   2        6.27        8.67      1.41 o 
  -7   1   2       26.40       38.28      1.81 o 
  -6   1   2      294.89      307.09      6.15 o 
  -5   1   2      903.17      966.90      9.85 o 
  -4   1   2      956.74     1024.42     21.22 o 
  -3   1   2       84.42       83.74      1.79 o 
  -2   1   2     2370.10     2259.62     19.67 o 
  -1   1   2    15153.22    14557.48    150.79 o 
   0   1   2      410.87      396.68      4.93 o 
   1   1   2        2.79       -0.21      0.37 o 
   2   1   2    17132.56    16187.36    168.33 o 
   3   1   2      209.50      208.90      2.87 o 
   4   1   2       20.87       10.17      0.90 o 
   5   1   2     1504.65     1781.56     18.12 o 
   6   1   2        0.70       -0.17      0.55 o 
   7   1   2       25.06       26.81      1.79 o 
   8   1   2       20.26       26.12      2.60 o 
   9   1   2       35.75       49.50      4.49 o 
  10   1   2       46.01       46.62      4.78 o 
  11   1   2        8.57        1.50      3.76 o 
 -11   2   2       16.05       18.03      3.61 o 
 -10   2   2       66.46       59.83      5.23 o 
  -9   2   2      194.86      198.38      6.32 o 
  -8   2   2      123.41      144.95      4.17 o 
  -7   2   2      166.52      181.61      3.43 o 
  -6   2   2       58.91       61.04      2.06 o 
  -5   2   2        0.80       10.36      2.10 o 
  -4   2   2      715.79      848.89      9.31 o 
  -3   2   2       68.73      126.63      2.41 o 
  -2   2   2       37.40       58.54      1.15 o 
  -1   2   2     4323.13     4386.18     37.26 o 
   0   2   2     1077.92     1153.73     11.15 o 
   1   2   2     2370.60     2588.98     27.41 o 
   2   2   2     1438.79     1194.25     10.82 o 
   3   2   2      177.64      139.28      2.22 o 
   4   2   2      241.47      248.08      3.56 o 
   5   2   2       14.67       16.16      1.09 o 
   6   2   2       73.73      109.33      2.72 o 
   7   2   2       51.57       56.86      2.29 o 
   8   2   2     1039.38      965.39     13.31 o 
   9   2   2       13.18        7.51      3.06 o 
  10   2   2        3.50        3.48      2.89 o 
  11   2   2       23.04        9.01      4.51 o 
 -11   3   2        4.89        4.82      3.06 o 
 -10   3   2        0.95       -3.42      3.00 o 
  -9   3   2        2.65        1.89      2.21 o 
  -8   3   2      150.65      170.84      5.60 o 
  -7   3   2        3.44        5.62      1.84 o 
  -6   3   2     1612.52     1755.23     16.78 o 
  -5   3   2      298.64      315.40      4.23 o 
  -4   3   2        8.06       16.35      1.03 o 
  -3   3   2      220.74      234.97      3.03 o 
  -2   3   2      288.40      216.84      2.64 o 
  -1   3   2     9842.29     8526.92     72.16 o 
   0   3   2        7.57       11.46      1.37 o 
   1   3   2     5224.84     4925.72     41.96 o 
   2   3   2      349.39      291.90      4.23 o 
   3   3   2     1615.18     1956.75     17.56 o 
   4   3   2      134.81      117.81      2.17 o 
   5   3   2       31.57       31.46      1.38 o 
   6   3   2        0.15       -0.47      0.53 o 
   7   3   2       40.48       37.70      2.42 o 
   8   3   2       12.32       17.98      2.60 o 
   9   3   2       81.45       90.59      5.77 o 
  10   3   2        1.19        6.01      3.76 o 
  11   3   2        0.59        0.38      3.06 o 
 -11   4   2        1.78        4.07      3.06 o 
 -10   4   2       71.08       84.99      6.31 o 
  -9   4   2      194.19      208.02      6.76 o 
  -8   4   2      233.08      259.97      7.20 o 
  -7   4   2      124.73      125.18      3.88 o 
  -6   4   2      420.02      433.17      7.25 o 
  -5   4   2        5.73        6.53      0.89 o 
  -4   4   2      167.26      142.88      2.42 o 
  -3   4   2      208.08      143.24      2.14 o 
  -2   4   2      413.85      282.24      3.39 o 
  -1   4   2      672.24      694.18      7.28 o 
   0   4   2     2487.69     2587.76     24.79 o 
   1   4   2      154.12      120.36      1.90 o 
   2   4   2       38.42       22.46      1.51 o 
   3   4   2      268.95      309.57      4.30 o 
   4   4   2     1586.88     1708.35     17.50 o 
   5   4   2       25.99       18.99      1.60 o 
   6   4   2        3.06       -0.31      1.16 o 
   7   4   2       44.42       42.90      3.26 o 
   8   4   2       22.26       20.28      3.42 o 
   9   4   2      150.59      146.29      7.16 o 
  10   4   2        0.01       -3.76      3.00 o 
  11   4   2        0.10        2.25      2.89 o 
 -10   5   2       43.13       44.67      4.03 o 
  -9   5   2        3.95        6.12      2.73 o 
  -8   5   2        1.94        1.73      1.99 o 
  -7   5   2      164.15      164.55      4.58 o 
  -6   5   2        5.56        5.22      1.57 o 
  -5   5   2      148.88      160.33      4.01 o 
  -4   5   2       77.25       78.26      2.46 o 
  -3   5   2      208.64      233.56      3.58 o 
  -2   5   2     1429.91     1432.01     13.36 o 
  -1   5   2      126.01      173.32      2.61 o 
   0   5   2       58.81      102.92      2.13 o 
   1   5   2      653.47      588.13      6.62 o 
   2   5   2        4.29        3.70      0.76 o 
   3   5   2       30.13       50.60      1.74 o 
   4   5   2        3.91        2.19      1.04 o 
   5   5   2      440.28      457.50      6.31 o 
   6   5   2      383.00      378.81      8.22 o 
   7   5   2        0.28       -2.50      2.01 o 
   8   5   2        4.01        2.00      2.24 o 
   9   5   2        8.29        2.25      2.50 o 
  10   5   2       20.80       31.46      4.78 o 
 -10   6   2        1.23       -3.65      2.43 o 
  -9   6   2       56.26       62.39      4.73 o 
  -8   6   2        0.02       -0.98      1.99 o 
  -7   6   2        1.18        3.37      2.39 o 
  -6   6   2        0.59       -0.40      1.37 o 
  -5   6   2       90.61       81.05      3.11 o 
  -4   6   2      423.45      417.37      7.02 o 
  -3   6   2      243.22      241.50      4.76 o 
  -2   6   2        2.18       -0.04      0.55 o 
  -1   6   2      154.24      123.90      4.14 o 
   0   6   2      469.31      462.31      8.62 o 
   1   6   2       66.95       77.00      2.18 o 
   2   6   2       32.08       38.62      2.45 o 
   3   6   2      822.49      729.10      8.67 o 
   4   6   2       73.76      101.01      2.52 o 
   5   6   2      238.85      288.18     13.04 o 
   6   6   2        2.97        0.33      3.76 o 
   7   6   2       84.92       84.78      8.26 o 
   8   6   2        0.75       -1.50      2.66 o 
   9   6   2       56.24       56.48      4.34 o 
  10   6   2        2.92        3.93      3.42 o 
  -9   7   2        3.78        0.61      2.80 o 
  -8   7   2       16.35       10.04      2.53 o 
  -7   7   2        0.33        0.95      2.08 o 
  -6   7   2       59.28       53.52      3.11 o 
  -5   7   2       60.77       72.15      3.70 o 
  -4   7   2      185.48      192.32      4.64 o 
  -3   7   2       15.75        6.57      1.50 o 
  -2   7   2        4.76        7.84      1.37 o 
  -1   7   2     1145.92     1138.19     12.33 o 
   0   7   2        0.41       17.02      1.34 o 
   1   7   2      342.83      343.04      4.95 o 
   2   7   2      104.11       78.30      2.20 o 
   3   7   2        1.18        1.58      0.97 o 
   4   7   2      156.25      155.67      4.19 o 
   5   7   2        1.11        3.84      1.66 o 
   6   7   2      127.86      120.25      5.05 o 
   7   7   2      204.15      194.91      6.63 o 
   8   7   2       78.51       74.70      4.90 o 
   9   7   2        0.67       -2.47      3.67 o 
  -9   8   2       27.22       38.57      4.18 o 
  -8   8   2        0.00       -0.57      2.79 o 
  -7   8   2       71.62       78.63      4.73 o 
  -6   8   2        8.59       12.16      2.14 o 
  -5   8   2        5.42        5.12      2.93 o 
  -4   8   2        0.06       -1.34      1.57 o 
  -3   8   2       18.36       19.86      2.14 o 
  -2   8   2        1.77        3.00      2.12 o 
  -1   8   2       32.44       24.90      1.95 o 
   0   8   2      635.83      669.68      8.37 o 
   1   8   2      133.52      127.29      3.06 o 
   2   8   2       30.73       25.11      2.29 o 
   3   8   2      373.35      339.57      6.35 o 
   4   8   2        4.25        6.66      1.76 o 
   5   8   2       17.67       20.46      2.87 o 
   6   8   2       61.08       59.55      4.18 o 
   7   8   2        0.15       -2.21      3.35 o 
   8   8   2       28.74       38.14      3.85 o 
   9   8   2       12.47        8.74      2.87 o 
  -8   9   2        2.53        2.25      3.76 o 
  -7   9   2        6.55        5.30      2.73 o 
  -6   9   2       19.97       15.97      2.72 o 
  -5   9   2      353.84      336.12      8.22 o 
  -4   9   2       70.09       63.95      4.03 o 
  -3   9   2        9.28        5.86      1.67 o 
  -2   9   2       23.16       37.61      2.60 o 
  -1   9   2       14.79       14.65      2.89 o 
   0   9   2       48.27       43.39      2.97 o 
   1   9   2       70.19       78.67      3.85 o 
   2   9   2       23.84       34.62      2.42 o 
   3   9   2       31.34       34.19      2.59 o 
   4   9   2       50.82       57.73      3.24 o 
   5   9   2        4.38        4.99      2.29 o 
   6   9   2       14.63        9.39      2.73 o 
   7   9   2        0.10       -0.32      2.19 o 
   8   9   2       20.73       20.23      3.42 o 
  -7  10   2        1.60        2.26      3.54 o 
  -6  10   2       34.55       30.93      3.74 o 
  -5  10   2       31.61       33.12      2.97 o 
  -4  10   2      163.67      167.89      6.07 o 
  -3  10   2       20.60       25.06      2.52 o 
  -2  10   2        1.09        2.54      1.99 o 
  -1  10   2      174.31      166.31      6.48 o 
   0  10   2        0.83       -1.00      2.35 o 
   1  10   2       21.83       20.17      5.26 o 
   2  10   2       41.73       56.36      3.74 o 
   3  10   2        0.37       -0.04      1.66 o 
   4  10   2       79.17       85.19      3.93 o 
   5  10   2        0.06       -1.33      1.99 o 
   6  10   2        0.04       -0.62      2.29 o 
   7  10   2        7.44       13.27      3.04 o 
  -6  11   2       16.62       13.01      4.13 o 
  -5  11   2       12.49        6.97      3.94 o 
  -4  11   2       23.23       23.30      3.16 o 
  -3  11   2        4.47        9.77      2.60 o 
  -2  11   2       30.46       39.45      3.42 o 
  -1  11   2        6.25        9.39      3.19 o 
   0  11   2       19.78       29.68      4.25 o 
   1  11   2       13.78       13.23      3.42 o 
   2  11   2        8.28        8.64      3.19 o 
   3  11   2      214.56      231.62      6.91 o 
   4  11   2       47.49       40.26      3.70 o 
   5  11   2        3.11        4.01      2.60 o 
   6  11   2        0.00       -4.69      3.41 o 
  -4  12   2        9.96       15.59      3.30 o 
  -3  12   2       34.58       45.34      5.03 o 
  -2  12   2        7.56       10.32      3.96 o 
  -1  12   2        1.82       -4.51      3.00 o 
   0  12   2       21.17       12.02      3.72 o 
   1  12   2       64.46       82.64      6.37 o 
   2  12   2        4.10        5.95      3.42 o 
   3  12   2      103.38      105.05     10.89 o 
   4  12   2       28.30       27.97      4.49 o 
 -11   1   3        3.94       -0.75      4.51 o 
 -10   1   3        3.44       -0.07      3.38 o 
  -9   1   3      208.23      188.87      5.14 o 
  -8   1   3      126.88      127.00      3.53 o 
  -7   1   3        1.34       -1.51      1.01 o 
  -6   1   3       71.67       81.45      3.64 o 
  -5   1   3       12.22       25.99      2.90 o 
  -4   1   3     2064.58     2474.04     36.54 o 
  -3   1   3      233.03      242.73      3.34 o 
  -2   1   3    10274.56     9904.57     91.43 o 
  -1   1   3       19.93       18.39      0.64 o 
   0   1   3     6213.92     6721.50     56.88 o 
   1   1   3       79.19       18.44      0.55 o 
   2   1   3     2243.38     2379.76     20.59 o 
   3   1   3      315.91      373.10      4.02 o 
   4   1   3       27.13       64.39      1.82 o 
   5   1   3        2.23        3.82      0.84 o 
   6   1   3       83.30       78.36      2.10 o 
   7   1   3        4.83        2.63      1.69 o 
   8   1   3      394.90      441.83      7.79 o 
   9   1   3      394.63      341.95     17.13 o 
  10   1   3       17.67        6.01      2.25 o 
  11   1   3        0.00        5.12      2.89 o 
 -11   2   3        5.72        6.12      3.18 o 
 -10   2   3       50.83       55.16      6.01 o 
  -9   2   3        7.82        4.62      3.69 o 
  -8   2   3        3.72        4.13      1.52 o 
  -7   2   3      405.84      374.15      5.32 o 
  -6   2   3      297.82      286.19      4.19 o 
  -5   2   3      735.72      848.25     11.26 o 
  -4   2   3      225.13      207.13      3.33 o 
  -3   2   3        8.11        0.09      0.56 o 
  -2   2   3      121.39      181.29      2.66 o 
  -1   2   3    17250.77    15873.59    147.73 o 
   0   2   3    90193.89    70445.38   1370.00 o 
   1   2   3     2418.25     2587.59     24.45 o 
   2   2   3      145.93      197.31      2.52 o 
   3   2   3      262.87      250.22      4.03 o 
   4   2   3     1964.43     2121.15     20.94 o 
   5   2   3      535.94      597.43      7.26 o 
   6   2   3       49.70       57.55      1.85 o 
   7   2   3        1.15        1.19      1.06 o 
   8   2   3       13.06       14.74      2.29 o 
   9   2   3       16.00       17.19      6.38 o 
  10   2   3        4.51        9.39      3.19 o 
  11   2   3       17.56       20.58      3.96 o 
 -11   3   3        3.34        4.45      3.18 o 
 -10   3   3        4.29        1.57      2.89 o 
  -9   3   3        3.15        0.31      2.29 o 
  -8   3   3        4.20        6.24      1.84 o 
  -7   3   3      205.08      175.00      6.69 o 
  -6   3   3      108.60      124.85      2.77 o 
  -5   3   3      216.53      223.39      3.43 o 
  -4   3   3     1200.81     1037.83     10.17 o 
  -3   3   3       32.25       37.79      1.92 o 
  -2   3   3      309.20      271.52      3.74 o 
  -1   3   3    14368.47    13228.10    122.46 o 
   0   3   3       92.14      174.88      2.47 o 
   1   3   3      434.25      443.33      4.99 o 
   2   3   3     1013.92      907.12      9.51 o 
   3   3   3     2781.63     2888.54     27.53 o 
   4   3   3      677.62      896.94      8.85 o 
   5   3   3      441.07      514.84      6.34 o 
   6   3   3       19.28       28.08      1.64 o 
   7   3   3      117.34      110.25      3.43 o 
   8   3   3        0.64        4.26      1.66 o 
   9   3   3        7.10       -0.75      3.76 o 
  10   3   3       20.09       20.83      3.72 o 
  11   3   3       19.48       20.79      6.38 o 
 -11   4   3       12.47       12.56      3.61 o 
 -10   4   3       16.45       25.11      3.42 o 
  -9   4   3       37.57       34.68      3.70 o 
  -8   4   3      242.11      223.93      6.59 o 
  -7   4   3      290.44      268.58      5.78 o 
  -6   4   3        0.01       -0.11      1.27 o 
  -5   4   3       79.18       76.56      2.33 o 
  -4   4   3      334.82      268.23      4.04 o 
  -3   4   3      324.64      202.88      2.79 o 
  -2   4   3      258.58      366.90      4.49 o 
  -1   4   3      102.07      140.65      3.55 o 
   0   4   3      255.24      350.29      4.02 o 
   1   4   3       11.04       12.04      0.95 o 
   2   4   3       16.46       45.45      1.52 o 
   3   4   3      583.20      764.39      8.56 o 
   4   4   3       65.54      102.13      2.48 o 
   5   4   3       41.63       44.29      1.78 o 
   6   4   3       73.66       92.36      3.05 o 
   7   4   3        5.47       -2.08      1.39 o 
   8   4   3      170.80      151.83      6.37 o 
   9   4   3       52.05       60.49      5.31 o 
  10   4   3       17.60       24.37      9.01 o 
  11   4   3       18.07       12.02      3.61 o 
 -10   5   3        5.18        4.96      2.76 o 
  -9   5   3      259.30      279.88      7.90 o 
  -8   5   3      121.54      109.59      5.01 o 
  -7   5   3      395.20      347.98      6.86 o 
  -6   5   3       22.09       25.19      2.28 o 
  -5   5   3        4.25        3.97      1.27 o 
  -4   5   3        3.42        5.20      0.97 o 
  -3   5   3      201.06      183.20      2.58 o 
  -2   5   3      760.13      806.67      8.01 o 
  -1   5   3      259.28      359.99      4.29 o 
   0   5   3      262.20      206.96      3.42 o 
   1   5   3      477.57      581.47      7.50 o 
   2   5   3        0.62       -0.97      1.07 o 
   3   5   3      177.54      134.53      3.24 o 
   4   5   3        9.48       22.27      1.34 o 
   5   5   3        4.62        6.89      1.14 o 
   6   5   3        0.29       -1.93      1.80 o 
   7   5   3        1.13        0.50      5.63 o 
   8   5   3       59.85       49.26      4.03 o 
   9   5   3       11.81       14.27      3.42 o 
  10   5   3        9.38       12.23      3.76 o 
 -10   6   3       68.46       68.25      5.17 o 
  -9   6   3        0.06       -1.50      2.19 o 
  -8   6   3        0.14        0.99      2.08 o 
  -7   6   3       10.12        5.86      1.82 o 
  -6   6   3       30.09       31.74      2.48 o 
  -5   6   3       99.98       77.38      3.90 o 
  -4   6   3      113.79      103.78      3.40 o 
  -3   6   3        0.00       -0.38      1.13 o 
  -2   6   3      258.31      326.97      4.13 o 
  -1   6   3       22.49       78.81      1.90 o 
   0   6   3      385.44      383.30      6.33 o 
   1   6   3      239.06      178.25      3.06 o 
   2   6   3       27.42       27.95      1.39 o 
   3   6   3       36.53       31.63      1.64 o 
   4   6   3      706.93      747.79      9.15 o 
   5   6   3        1.36        4.59      1.84 o 
   6   6   3       90.12       95.64      8.38 o 
   7   6   3       91.95      106.60      5.65 o 
   8   6   3       23.17       18.02      3.36 o 
   9   6   3       41.27       47.34      4.18 o 
  10   6   3        0.11        2.32      3.06 o 
  -9   7   3        0.06       -1.46      2.29 o 
  -8   7   3        9.25       14.36      2.99 o 
  -7   7   3        1.44        1.30      2.08 o 
  -6   7   3       11.54        9.94      2.04 o 
  -5   7   3      477.75      478.36      8.30 o 
  -4   7   3        0.30        0.05      1.27 o 
  -3   7   3       96.30      112.78      3.55 o 
  -2   7   3        5.26        3.31      1.55 o 
  -1   7   3       19.55       26.37      1.47 o 
   0   7   3      316.27      292.48      4.91 o 
   1   7   3       99.33      108.80      2.59 o 
   2   7   3       47.16       25.39      1.56 o 
   3   7   3        0.22        0.61      0.93 o 
   4   7   3       64.31       63.52      3.16 o 
   5   7   3       22.16       24.23      2.73 o 
   6   7   3      132.62      117.72      4.90 o 
   7   7   3       13.08        6.24      2.43 o 
   8   7   3       49.27       48.31      4.03 o 
   9   7   3        6.93        0.38      2.43 o 
  -9   8   3        1.83        1.46      2.73 o 
  -8   8   3        5.25        2.39      2.53 o 
  -7   8   3       45.60       31.92      3.54 o 
  -6   8   3      186.45      174.99      5.16 o 
  -5   8   3      189.34      177.15      5.17 o 
  -4   8   3      228.75      240.40      5.44 o 
  -3   8   3      217.39      219.27      5.06 o 
  -2   8   3       45.85       55.31      2.93 o 
  -1   8   3        6.33        6.24      1.37 o 
   0   8   3      305.82      310.02      5.96 o 
   1   8   3      127.83      128.73      3.06 o 
   2   8   3       24.49       32.74      2.30 o 
   3   8   3       54.93       52.42      2.71 o 
   4   8   3      126.39      113.65      4.34 o 
   5   8   3       16.68       20.23      2.73 o 
   6   8   3      120.70      123.59      5.20 o 
   7   8   3       77.69       76.87      9.32 o 
   8   8   3       19.57       17.09      3.16 o 
   9   8   3        1.04       -1.55      2.29 o 
  -8   9   3       10.09       11.27      3.16 o 
  -7   9   3       46.40       47.40      4.18 o 
  -6   9   3       21.64       19.46      3.91 o 
  -5   9   3       61.95       64.18      3.62 o 
  -4   9   3      437.83      461.30      8.53 o 
  -3   9   3       15.83        8.45      5.63 o 
  -2   9   3        4.79        0.05      1.49 o 
  -1   9   3       32.40       37.51      2.87 o 
   0   9   3       16.64       13.61      1.99 o 
   1   9   3       55.86       43.51      3.15 o 
   2   9   3        0.15       -0.48      2.06 o 
   3   9   3        8.61       14.06      1.95 o 
   4   9   3       72.59       88.11      3.97 o 
   5   9   3       65.61       61.50      4.18 o 
   6   9   3        9.28        6.26      2.53 o 
   7   9   3        9.56       14.11      3.16 o 
   8   9   3       55.58       63.05      8.33 o 
  -7  10   3        3.13        1.88      4.13 o 
  -6  10   3        1.60        1.43      2.89 o 
  -5  10   3        8.81        4.61      2.14 o 
  -4  10   3       45.11       47.41      3.74 o 
  -3  10   3       45.31       49.23      3.18 o 
  -2  10   3        1.63        3.70      1.99 o 
  -1  10   3        1.86        0.21      0.76 o 
   0  10   3       33.91       29.32      3.72 o 
   1  10   3        0.00        1.50      2.66 o 
   2  10   3       17.18       25.00      2.73 o 
   3  10   3       16.70       22.32      2.42 o 
   4  10   3       31.84       25.70      3.30 o 
   5  10   3        0.30       -2.80      2.08 o 
   6  10   3        0.02        1.06      2.29 o 
   7  10   3       19.81       20.12      3.42 o 
  -6  11   3        4.20        2.39      3.33 o 
  -5  11   3        1.01        0.11      3.57 o 
  -4  11   3       36.84       56.46      4.14 o 
  -3  11   3       16.30       16.99      2.87 o 
  -2  11   3       35.48       53.01      3.85 o 
  -1  11   3       32.92       35.47      5.26 o 
   0  11   3       37.87       40.82      4.49 o 
   1  11   3       20.35       23.95      3.96 o 
   2  11   3        3.64        6.76      3.76 o 
   3  11   3       14.03       13.41      2.98 o 
   4  11   3        6.03        6.96      2.61 o 
   5  11   3       21.02       21.02      3.36 o 
   6  11   3        0.76        2.97      2.73 o 
  -4  12   3        4.31        5.41      2.53 o 
  -3  12   3        8.26        8.62      2.87 o 
  -2  12   3       15.29       18.50      3.96 o 
  -1  12   3        1.42        2.66      3.42 o 
   0  12   3        0.39        0.00      3.19 o 
   1  12   3       11.22        8.73      3.76 o 
   2  12   3        0.77        3.38      3.19 o 
   3  12   3        4.49        8.26      5.26 o 
   4  12   3       45.02       51.08      7.51 o 
 -10   0   4       60.10       33.05      6.01 o 
  -9   0   4        3.25        4.59      2.14 o 
  -8   0   4      312.89      284.77      8.45 o 
  -7   0   4      111.54      110.68      4.69 o 
  -6   0   4      144.06      109.86      3.42 o 
  -5   0   4     6799.76     7542.85     91.64 o 
  -4   0   4        0.24       -0.66      0.96 o 
  -3   0   4        1.34        0.75      1.06 o 
  -2   0   4    22537.70    20287.70    242.57 o 
  -1   0   4     3464.30     2752.42     33.39 o 
   0   0   4     3424.79     2765.10     33.24 o 
   1   0   4       35.04       68.90      1.55 o 
   2   0   4     3191.15     3070.68     37.14 o 
   3   0   4     8724.97     9579.06    114.78 o 
   4   0   4     4380.32     5056.26     63.95 o 
   5   0   4      488.64      547.60     10.89 o 
   6   0   4        5.86        5.26      1.25 o 
   7   0   4      351.33      311.74     12.02 o 
   8   0   4      343.90      363.57     14.27 o 
   9   0   4      173.90      155.25     13.90 o 
  10   0   4        0.20        4.10      4.51 o 
  11   0   4        4.49        3.00      3.76 o 
 -11   1   4       10.35       18.03      6.01 o 
 -10   1   4       57.64       50.31      6.01 o 
  -9   1   4        4.80        0.23      1.20 o 
  -8   1   4        0.03       -1.32      1.04 o 
  -7   1   4       13.56       18.69      1.81 o 
  -6   1   4       93.60       83.73      2.67 o 
  -5   1   4       23.48       34.66      1.94 o 
  -4   1   4       65.18       36.98      1.79 o 
  -3   1   4       42.52       67.78      1.64 o 
  -2   1   4      122.52      114.47      3.14 o 
  -1   1   4     4988.92     4743.51     44.14 o 
   0   1   4     3383.67     3196.10     27.14 o 
   1   1   4     3881.79     3629.86     79.28 o 
   2   1   4     2741.77     2464.02     23.58 o 
   3   1   4     2468.76     2454.76     21.45 o 
   4   1   4      185.54      181.48      2.64 o 
   5   1   4       41.91       64.32      1.93 o 
   6   1   4       97.95      117.35      3.58 o 
   7   1   4      567.34      531.46      9.35 o 
   8   1   4      433.79      415.72      8.81 o 
   9   1   4      112.10      100.89      4.77 o 
  10   1   4      101.04       82.04      4.77 o 
  11   1   4       10.38        5.43      3.42 o 
 -11   2   4        5.41       18.81      6.01 o 
 -10   2   4       80.23       74.99      5.77 o 
  -9   2   4       21.19       14.62      2.73 o 
  -8   2   4       40.68       36.88      2.44 o 
  -7   2   4      194.73      188.17      3.54 o 
  -6   2   4       60.92       51.11      2.33 o 
  -5   2   4        1.71       -0.60      0.72 o 
  -4   2   4      592.75      618.29      7.20 o 
  -3   2   4      308.09      341.61      3.98 o 
  -2   2   4       10.19        3.22      0.71 o 
  -1   2   4    44112.91    41300.80    381.51 o 
   0   2   4     6697.61     7188.32     60.71 o 
   1   2   4     2253.11     2278.51     19.72 o 
   2   2   4      593.94      523.20     14.76 o 
   3   2   4      471.14      434.99      5.02 o 
   4   2   4      228.76      199.10      2.95 o 
   5   2   4       77.95       97.83      2.66 o 
   6   2   4      205.14      226.12      4.03 o 
   7   2   4        2.30       -0.19      1.13 o 
   8   2   4      892.39      908.66     27.42 o 
   9   2   4        3.65        4.87      2.75 o 
  10   2   4        9.22        1.23      3.00 o 
  11   2   4        1.61        1.09      2.89 o 
 -11   3   4        2.11        2.32      2.89 o 
 -10   3   4        0.39       -0.88      2.98 o 
  -9   3   4       21.46       19.73      2.97 o 
  -8   3   4        9.77        4.57      1.82 o 
  -7   3   4      139.67      128.03      3.56 o 
  -6   3   4      338.38      373.97      5.74 o 
  -5   3   4      152.50      172.08      2.88 o 
  -4   3   4        0.78       -0.40      0.79 o 
  -3   3   4       66.49       23.06      1.25 o 
  -2   3   4       58.90       54.79      1.59 o 
  -1   3   4     3019.62     3118.65     27.03 o 
   0   3   4     3632.08     3611.14     33.93 o 
   1   3   4       41.20       17.16      0.86 o 
   2   3   4      457.42      397.49      6.61 o 
   3   3   4     1805.32     1951.30     17.55 o 
   4   3   4     1418.76     1590.32     16.07 o 
   5   3   4      176.75      189.09      2.94 o 
   6   3   4        0.22       -1.05      0.88 o 
   7   3   4       36.44       37.19      2.73 o 
   8   3   4        2.75        1.10      2.56 o 
   9   3   4      109.01      111.04      8.26 o 
  10   3   4       11.38       10.92      3.42 o 
  11   3   4        2.78        0.55      2.89 o 
 -11   4   4        1.10       -2.19      3.06 o 
 -10   4   4       87.47       97.52      5.27 o 
  -9   4   4       12.19        5.82      2.73 o 
  -8   4   4      103.34       91.19      3.93 o 
  -7   4   4       13.02       15.78      2.04 o 
  -6   4   4        0.99        2.39      1.32 o 
  -5   4   4       43.40       52.01      2.07 o 
  -4   4   4        6.73        4.76      0.93 o 
  -3   4   4       42.15       75.80      2.03 o 
  -2   4   4       62.29       57.13      1.69 o 
  -1   4   4      398.76      423.89      4.66 o 
   0   4   4      174.38      243.57      3.40 o 
   1   4   4        7.50        4.91      0.95 o 
   2   4   4      632.07      637.53      7.23 o 
   3   4   4      770.17      883.05      9.77 o 
   4   4   4     1036.07     1151.70     12.38 o 
   5   4   4      290.85      309.11      5.60 o 
   6   4   4      174.88      159.93      4.64 o 
   7   4   4       53.16       56.26      2.78 o 
   8   4   4        6.84        1.50      2.17 o 
   9   4   4       14.49       16.21      3.76 o 
  10   4   4       23.48       24.88      4.51 o 
  11   4   4        3.74        4.62      3.42 o 
 -10   5   4       95.26       95.10      7.15 o 
  -9   5   4       11.90       14.21      2.97 o 
  -8   5   4       10.84       10.27      2.60 o 
  -7   5   4      149.57      110.75      3.95 o 
  -6   5   4       89.17       80.56      3.35 o 
  -5   5   4       29.95       33.34      2.10 o 
  -4   5   4      485.28      558.15      7.58 o 
  -3   5   4      568.64      707.62      9.24 o 
  -2   5   4      100.03      121.99      2.63 o 
  -1   5   4      140.41      151.21      2.82 o 
   0   5   4     2776.43     2913.70     28.08 o 
   1   5   4       87.14       58.03      1.82 o 
   2   5   4     2245.72     2253.37     22.30 o 
   3   5   4      232.96      309.49      4.45 o 
   4   5   4       21.74       32.90      1.60 o 
   5   5   4       13.22       15.99      1.48 o 
   6   5   4       61.88       64.48      3.74 o 
   7   5   4       81.42       83.91      4.20 o 
   8   5   4       42.03       56.76      5.03 o 
   9   5   4      119.92      111.52      6.62 o 
  10   5   4       20.47       22.64      4.25 o 
 -10   6   4        0.08        1.60      2.53 o 
  -9   6   4      111.23      125.13      5.77 o 
  -8   6   4       19.22       19.37      2.87 o 
  -7   6   4       54.24       49.73      3.05 o 
  -6   6   4        1.60        0.88      1.66 o 
  -5   6   4       26.72       25.57      2.14 o 
  -4   6   4       96.29       86.32      3.05 o 
  -3   6   4       23.27       16.10      1.62 o 
  -2   6   4        0.72       -1.20      1.01 o 
  -1   6   4       70.15       61.04      2.16 o 
   0   6   4        0.01       -0.61      0.95 o 
   1   6   4       14.29       13.46      1.27 o 
   2   6   4        4.81       -0.40      0.76 o 
   3   6   4       10.60        6.80      0.97 o 
   4   6   4      444.83      369.41      5.58 o 
   5   6   4        1.95        6.76      1.85 o 
   6   6   4       69.39       65.17      4.03 o 
   7   6   4       82.11       74.67      4.47 o 
   8   6   4      267.71      254.48      7.65 o 
   9   6   4        3.40        2.39      2.89 o 
  10   6   4       21.90       30.69      4.49 o 
  -9   7   4        0.00        3.21      2.53 o 
  -8   7   4        4.44        1.74      2.43 o 
  -7   7   4        8.69        5.77      2.04 o 
  -6   7   4       11.16        9.97      2.14 o 
  -5   7   4       27.04       27.54      2.96 o 
  -4   7   4       11.46       12.08      1.76 o 
  -3   7   4        0.01       -1.91      1.27 o 
  -2   7   4        2.57        0.56      1.13 o 
  -1   7   4      172.71      143.91      2.64 o 
   0   7   4      289.08      243.04      4.00 o 
   1   7   4      401.41      441.26     13.95 o 
   2   7   4      290.65      274.98      4.46 o 
   3   7   4       13.44       21.35      1.64 o 
   4   7   4      183.70      208.23      4.73 o 
   5   7   4       12.82       11.30      2.49 o 
   6   7   4      178.48      187.58      6.07 o 
   7   7   4        4.54        3.18      2.29 o 
   8   7   4       33.37       28.98      3.60 o 
   9   7   4       10.88       12.62      4.88 o 
  -9   8   4        0.67        3.40      2.64 o 
  -8   8   4        2.92        3.00      2.43 o 
  -7   8   4        6.44       10.79      2.87 o 
  -6   8   4       54.34       52.61      3.24 o 
  -5   8   4       19.13       19.13      2.48 o 
  -4   8   4       90.05       87.48      3.62 o 
  -3   8   4        0.59       -0.59      2.79 o 
  -2   8   4        2.18        2.20      1.37 o 
  -1   8   4       25.27       17.89      1.82 o 
   0   8   4        0.12       -0.19      0.69 o 
   1   8   4       55.45       46.94      2.52 o 
   2   8   4        1.69        0.12      1.01 o 
   3   8   4      100.45      118.13      3.73 o 
   4   8   4        1.14        2.07      1.50 o 
   5   8   4       29.95       30.06      3.04 o 
   6   8   4       11.92       30.18      3.30 o 
   7   8   4      158.43      142.72      5.92 o 
   8   8   4       81.38       84.86      5.34 o 
   9   8   4        6.43        3.36      2.75 o 
  -8   9   4        4.84       -1.30      2.53 o 
  -7   9   4       40.27       29.83      4.30 o 
  -6   9   4       89.56       99.29      4.46 o 
  -5   9   4      130.64      124.79      4.57 o 
  -4   9   4        4.80        9.55      3.04 o 
  -3   9   4        0.64        0.59      2.39 o 
  -2   9   4        3.06        4.33      1.99 o 
  -1   9   4        7.48        6.44      1.85 o 
   0   9   4        0.03       -1.65      1.55 o 
   1   9   4        0.51        0.09      1.17 o 
   2   9   4       11.04        9.16      1.99 o 
   3   9   4       41.99       36.76      2.55 o 
   4   9   4       19.58       25.26      3.04 o 
   5   9   4       10.78       10.02      2.60 o 
   6   9   4        0.01       -2.25      2.48 o 
   7   9   4       11.65       10.48      2.87 o 
   8   9   4        2.68        2.14      2.73 o 
  -7  10   4        0.14       -1.28      2.53 o 
  -6  10   4       10.33       12.57      3.16 o 
  -5  10   4        0.10       -1.63      1.95 o 
  -4  10   4       63.23       62.26      4.18 o 
  -3  10   4        0.04        0.92      1.99 o 
  -2  10   4       70.62       73.78      4.18 o 
  -1  10   4      153.91      153.09      5.30 o 
   0  10   4       26.31       19.47      2.43 o 
   1  10   4       85.58       82.90      5.56 o 
   2  10   4       32.15       32.07      2.59 o 
   3  10   4        2.37        3.76      1.88 o 
   4  10   4       13.63       20.14      3.16 o 
   5  10   4       11.03        8.51      2.60 o 
   6  10   4        0.86        0.62      2.29 o 
   7  10   4        6.45        3.15      3.86 o 
  -6  11   4       24.14       20.01      6.76 o 
  -5  11   4       10.73       12.56      2.52 o 
  -4  11   4       17.66       19.61      3.16 o 
  -3  11   4       69.86       62.70      4.52 o 
  -2  11   4        0.78       -1.73      1.99 o 
  -1  11   4       19.45       11.27      3.72 o 
   0  11   4       28.00       29.68      4.25 o 
   1  11   4        3.24        0.82      3.38 o 
   2  11   4        3.79        7.14      3.19 o 
   3  11   4       60.33       58.85      5.23 o 
   4  11   4       76.70       89.72      5.17 o 
   5  11   4       75.77       96.89      5.85 o 
  -4  12   4        3.71        1.92      2.43 o 
  -3  12   4       16.50       35.45      3.74 o 
  -2  12   4        5.91       16.56      3.72 o 
  -1  12   4        1.70        4.62      3.42 o 
   0  12   4       39.32       38.95      5.03 o 
   1  12   4       37.20       28.13      4.49 o 
   2  12   4       24.84       34.14      6.01 o 
   3  12   4       38.88       33.05      6.76 o 
   4  12   4      150.06      145.73     11.27 o 
 -11   1   5        3.76        1.50      5.26 o 
 -10   1   5        3.76        1.43      7.14 o 
  -9   1   5      193.51      182.44      5.45 o 
  -8   1   5       96.16       94.95      3.49 o 
  -7   1   5        9.30       13.22      1.62 o 
  -6   1   5       73.73       65.77      2.51 o 
  -5   1   5      545.81      470.96      5.70 o 
  -4   1   5      312.77      309.03      3.89 o 
  -3   1   5        9.11       13.40      0.90 o 
  -2   1   5     3483.20     2691.68     23.45 o 
  -1   1   5     4566.03     4745.25     40.37 o 
   0   1   5      495.38      553.82      5.26 o 
   1   1   5    22904.48    21515.02    221.61 o 
   2   1   5        1.80       29.93      1.06 o 
   3   1   5       29.42       17.44      0.90 o 
   4   1   5        2.33        0.32      0.50 o 
   5   1   5     1346.25     1478.19     13.98 o 
   6   1   5      140.87      159.22      3.26 o 
   7   1   5      120.78      121.15      3.65 o 
   8   1   5      512.45      501.75      8.66 o 
   9   1   5        1.42        2.66      2.21 o 
  10   1   5       46.13       45.32      3.90 o 
  11   1   5        7.01        7.51      4.51 o 
 -11   2   5        3.78        4.44      3.00 o 
 -10   2   5       44.82       37.32      3.60 o 
  -9   2   5       13.60        7.70      2.43 o 
  -8   2   5      449.41      437.20      7.03 o 
  -7   2   5       39.60       48.30      2.71 o 
  -6   2   5      940.63      975.14     10.29 o 
  -5   2   5       18.46       36.39      1.54 o 
  -4   2   5       87.66      114.81      2.17 o 
  -3   2   5       23.56       24.33      0.89 o 
  -2   2   5     5881.03     5748.29     60.27 o 
  -1   2   5    19513.54    18535.35    171.18 o 
   0   2   5      718.54      769.30      7.20 o 
   1   2   5      313.20      338.67      3.61 o 
   2   2   5      430.53      502.09      5.52 o 
   3   2   5      167.42      159.67      2.20 o 
   4   2   5      239.24      262.88      3.38 o 
   5   2   5      597.05      602.19     13.90 o 
   6   2   5       50.76       45.63      2.16 o 
   7   2   5        7.17        8.90      1.57 o 
   8   2   5        0.41       -0.91      1.10 o 
   9   2   5       64.62       61.50      5.31 o 
  10   2   5        0.75        1.95      3.38 o 
  11   2   5        2.13        3.00      2.89 o 
 -11   3   5        2.09        0.14      2.89 o 
 -10   3   5       82.88       90.76      7.41 o 
  -9   3   5       38.53       39.92      3.60 o 
  -8   3   5       22.93       21.23      2.66 o 
  -7   3   5        0.45       -1.44      1.21 o 
  -6   3   5       39.07       35.62      1.95 o 
  -5   3   5        0.08       -0.80      0.53 o 
  -4   3   5       64.64       66.08      1.96 o 
  -3   3   5      674.91      732.67      8.45 o 
  -2   3   5      373.84      309.22      8.63 o 
  -1   3   5    28945.61    28237.52    417.54 o 
   0   3   5      422.92      327.34      3.67 o 
   1   3   5      602.67      433.41      4.53 o 
   2   3   5       54.72      136.42      2.17 o 
   3   3   5      280.23      331.79      4.09 o 
   4   3   5        0.26        1.08      0.78 o 
   5   3   5        0.03       -0.28      0.68 o 
   6   3   5       10.10       10.31      1.57 o 
   7   3   5        8.65        6.68      1.66 o 
   8   3   5       35.08       42.90      3.30 o 
   9   3   5        0.25       -1.35      4.88 o 
  10   3   5        0.11        2.46      2.89 o 
  11   3   5       12.08       20.76      3.96 o 
 -11   4   5        0.27        2.63      3.06 o 
 -10   4   5        6.04        3.51      2.60 o 
  -9   4   5      220.66      232.84      7.17 o 
  -8   4   5        3.34        0.58      1.71 o 
  -7   4   5       96.08      101.14      5.13 o 
  -6   4   5      408.49      351.91      5.65 o 
  -5   4   5       36.73       14.04      1.45 o 
  -4   4   5      727.56      876.72     10.04 o 
  -3   4   5       61.29       72.57      2.03 o 
  -2   4   5     1486.71     1414.84     14.63 o 
  -1   4   5      516.38      436.07      4.87 o 
   0   4   5      229.50      177.66      3.42 o 
   1   4   5       39.02       28.95      1.17 o 
   2   4   5     1334.74     1190.45     13.87 o 
   3   4   5      941.24      827.02      9.23 o 
   4   4   5        4.33        8.89      1.44 o 
   5   4   5      127.52      206.72      6.45 o 
   6   4   5        0.48        1.85      1.19 o 
   7   4   5       22.12       18.31      2.17 o 
   8   4   5       31.98       27.20      4.51 o 
   9   4   5       96.77       85.93      6.38 o 
  10   4   5        4.88        6.32      4.88 o 
 -10   5   5        6.55        4.41      2.53 o 
  -9   5   5       71.15       80.67      4.86 o 
  -8   5   5        0.84        0.38      1.66 o 
  -7   5   5        2.30        3.89      1.71 o 
  -6   5   5      123.54      153.54      5.75 o 
  -5   5   5      194.05      214.58      6.18 o 
  -4   5   5       69.48       82.57      2.94 o 
  -3   5   5        8.07       -1.19      0.82 o 
  -2   5   5      807.81      723.22      8.10 o 
  -1   5   5     2198.88     2064.00     18.74 o 
   0   5   5     1209.41     1128.15     17.15 o 
   1   5   5      476.42      636.87      7.36 o 
   2   5   5        0.72       -0.48      0.71 o 
   3   5   5      965.23     1023.09     12.02 o 
   4   5   5      217.88      202.64      3.60 o 
   5   5   5       22.12       19.35      1.71 o 
   6   5   5        0.00       -0.45      1.14 o 
   7   5   5       92.11       90.14      5.56 o 
   8   5   5        9.41       11.16      2.81 o 
   9   5   5        2.12       -0.89      2.89 o 
  10   5   5        0.45        1.98      3.00 o 
 -10   6   5       96.66       96.65      6.43 o 
  -9   6   5       17.19       28.95      3.74 o 
  -8   6   5        3.25        4.69      2.43 o 
  -7   6   5       36.39       37.99      3.04 o 
  -6   6   5      101.50       99.70      3.70 o 
  -5   6   5       44.87       34.90      2.48 o 
  -4   6   5       11.41       17.30      1.82 o 
  -3   6   5      151.93      187.86      3.50 o 
  -2   6   5       70.14       63.90      2.15 o 
  -1   6   5      997.20     1065.83     10.60 o 
   0   6   5      661.59      670.91      7.74 o 
   1   6   5      157.10      142.05      6.23 o 
   2   6   5      135.91      197.11      3.46 o 
   3   6   5      638.26      632.29      7.89 o 
   4   6   5        9.96        2.29      1.13 o 
   5   6   5        0.02        0.66      1.08 o 
   6   6   5      400.90      352.36      8.09 o 
   7   6   5        4.64        6.01      2.17 o 
   8   6   5      375.38      391.58      9.39 o 
   9   6   5       33.68       27.18      5.63 o 
  10   6   5        0.03        4.04      3.42 o 
  -9   7   5       47.07       48.47      4.39 o 
  -8   7   5        6.53        7.95      2.64 o 
  -7   7   5        1.04       -0.46      1.89 o 
  -6   7   5       69.76       71.66      5.07 o 
  -5   7   5      985.54     1022.01     14.24 o 
  -4   7   5        0.12        1.55      1.43 o 
  -3   7   5        2.53        2.00      1.73 o 
  -2   7   5       12.35       10.25      1.33 o 
  -1   7   5       38.08       57.37      1.85 o 
   0   7   5       49.23       55.48      1.90 o 
   1   7   5        8.47        3.18      1.14 o 
   2   7   5       94.24      102.88      2.72 o 
   3   7   5        0.09       -1.11      0.93 o 
   4   7   5        0.03       -0.75      1.37 o 
   5   7   5        1.28        1.77      1.85 o 
   6   7   5        3.74        0.40      2.21 o 
   7   7   5        3.52        3.58      2.29 o 
   8   7   5        3.46        8.78      2.87 o 
   9   7   5       56.91       56.70      5.84 o 
  -9   8   5       17.84       16.15      3.42 o 
  -8   8   5       36.34       34.59      4.24 o 
  -7   8   5       57.83       49.76      4.18 o 
  -6   8   5       52.20       57.32      4.01 o 
  -5   8   5      708.96      686.28     10.95 o 
  -4   8   5      173.72      172.28      4.86 o 
  -3   8   5       16.92       15.15      1.88 o 
  -2   8   5        1.74        4.69      1.50 o 
  -1   8   5      152.89      164.65      4.55 o 
   0   8   5       33.64       34.15      3.27 o 
   1   8   5      188.66      176.05      3.60 o 
   2   8   5       76.51       96.67      3.10 o 
   3   8   5        0.01        3.12      1.57 o 
   4   8   5      119.12      136.61      5.20 o 
   5   8   5       12.86        7.26      2.17 o 
   6   8   5        5.09       10.14      2.43 o 
   7   8   5        2.11       -0.50      2.17 o 
   8   8   5       33.13       23.82      3.47 o 
   9   8   5        1.83        9.77      5.26 o 
  -8   9   5        5.39        2.25      2.64 o 
  -7   9   5        0.01       -1.69      2.43 o 
  -6   9   5        0.69       -0.24      2.04 o 
  -5   9   5        0.00       -2.57      1.71 o 
  -4   9   5      405.29      420.94      8.15 o 
  -3   9   5        1.43        0.71      1.66 o 
  -2   9   5       86.11       92.47      5.10 o 
  -1   9   5       19.80       11.57      2.17 o 
   0   9   5      121.59      130.43     12.39 o 
   1   9   5      243.69      253.70      5.05 o 
   2   9   5        0.45       -0.38      1.73 o 
   3   9   5      103.88      105.59      4.66 o 
   4   9   5        0.28        0.58      2.08 o 
   5   9   5       33.11       36.44      3.47 o 
   6   9   5       31.09       37.51      3.74 o 
   7   9   5       19.56       11.39      2.87 o 
   8   9   5        8.98        5.69      2.87 o 
  -7  10   5        6.15        1.55      3.37 o 
  -6  10   5       20.75       20.22      3.78 o 
  -5  10   5       34.83       22.45      2.80 o 
  -4  10   5       37.58       33.64      2.90 o 
  -3  10   5       63.64       68.79      3.73 o 
  -2  10   5       22.84       26.67      2.87 o 
  -1  10   5        7.48       13.22      2.43 o 
   0  10   5        3.14        2.54      1.78 o 
   1  10   5       42.62       50.14     11.27 o 
   2  10   5        3.01        0.55      1.57 o 
   3  10   5        6.55        4.25      2.17 o 
   4  10   5       69.40       56.34      4.43 o 
   5  10   5       17.17       17.91      3.92 o 
   6  10   5        1.95        2.68      2.43 o 
   7  10   5        0.15       -0.09      2.68 o 
  -6  11   5        1.60        1.82      3.06 o 
  -5  11   5        7.19        5.07      2.53 o 
  -4  11   5        1.30       -1.04      2.55 o 
  -3  11   5       31.37       31.78      3.42 o 
  -2  11   5       10.86       16.59      2.60 o 
  -1  11   5       83.78       76.10      4.53 o 
   0  11   5        2.15       -0.96      2.89 o 
   1  11   5       14.29       12.34      5.63 o 
   2  11   5       68.85       69.33      5.56 o 
   3  11   5       31.68       30.80      6.76 o 
   4  11   5       63.80       66.97      5.52 o 
   5  11   5       41.55       43.12      4.03 o 
  -4  12   5        6.03        6.68      4.23 o 
  -3  12   5       10.38        6.05      2.64 o 
  -2  12   5       10.19       10.09      5.63 o 
  -1  12   5        0.52        1.50      3.19 o 
   0  12   5       50.32       38.99      5.63 o 
   1  12   5        8.66       10.23      3.42 o 
   2  12   5        0.13        1.13      3.19 o 
   3  12   5        4.90        9.77      5.26 o 
 -10   0   6       95.80       99.91      9.77 o 
  -9   0   6        0.65       -3.38      2.66 o 
  -8   0   6       10.47        7.41      2.08 o 
  -7   0   6       36.57       49.36      3.09 o 
  -6   0   6        4.43        0.43      1.14 o 
  -5   0   6     1472.62     1750.16     23.26 o 
  -4   0   6       98.02      118.57      4.45 o 
  -3   0   6       16.05        5.92      1.75 o 
  -2   0   6     2013.04     2120.42     26.59 o 
  -1   0   6     3937.29     4137.58     50.01 o 
   0   0   6     6238.77     5402.61     64.76 o 
   1   0   6     2206.94     1765.64     21.82 o 
   2   0   6     1846.02     1861.06     22.96 o 
   3   0   6        9.01        0.75      0.61 o 
   4   0   6      861.78      845.45     11.78 o 
   5   0   6      456.33      585.50      9.16 o 
   6   0   6       62.11       52.34      3.19 o 
   7   0   6      869.47      761.50     18.03 o 
   8   0   6      616.37      619.87     14.07 o 
   9   0   6        0.83        0.38      2.66 o 
  10   0   6       51.60       42.07      6.76 o 
  11   0   6       19.79       12.02      4.51 o 
 -11   1   6       14.87       18.78      6.01 o 
 -10   1   6      128.55      129.05      7.16 o 
  -9   1   6        2.05        2.34      1.02 o 
  -8   1   6       25.69       27.68      2.27 o 
  -7   1   6      387.03      383.74      5.56 o 
  -6   1   6       70.80      104.11      2.53 o 
  -5   1   6      183.66      211.65      3.33 o 
  -4   1   6      155.62      148.48      3.02 o 
  -3   1   6       46.69       47.20      1.59 o 
  -2   1   6        8.35       21.03      1.68 o 
  -1   1   6     1121.80     1074.49      9.81 o 
   0   1   6     4977.43     5051.48     42.83 o 
   1   1   6      550.96      466.31      4.64 o 
   2   1   6    12483.64    12252.59    113.54 o 
   3   1   6        3.68        6.35      0.71 o 
   4   1   6      849.65      854.58      8.37 o 
   5   1   6        0.00        0.26      0.52 o 
   6   1   6      134.61      112.95      2.78 o 
   7   1   6      425.57      429.13      8.67 o 
   8   1   6      520.22      572.59      9.38 o 
   9   1   6       37.17       34.63      3.47 o 
  10   1   6        9.21       12.27      2.60 o 
  11   1   6       19.21       14.27      5.26 o 
 -11   2   6        5.58        1.50      4.51 o 
 -10   2   6       13.82       17.90      2.97 o 
  -9   2   6      119.38      142.74      4.59 o 
  -8   2   6        2.32        0.72      1.16 o 
  -7   2   6        0.66       -0.19      1.25 o 
  -6   2   6      476.78      484.45      6.02 o 
  -5   2   6       85.03       97.81      4.03 o 
  -4   2   6      558.68      442.07      5.14 o 
  -3   2   6      162.51      215.97      3.15 o 
  -2   2   6     1322.11     1718.91     16.90 o 
  -1   2   6        1.32       24.60      0.89 o 
   0   2   6     2907.10     3181.21     27.44 o 
   1   2   6     1090.39     1104.95     10.06 o 
   2   2   6     3972.45     3330.58     36.91 o 
   3   2   6        7.34        4.69      0.76 o 
   4   2   6      343.34      409.77      5.35 o 
   5   2   6        2.63        5.51      0.69 o 
   6   2   6       49.88       33.04      1.86 o 
   7   2   6       20.66       19.38      1.95 o 
   8   2   6      187.90      203.32      6.04 o 
   9   2   6       32.91       27.46      2.97 o 
  10   2   6       18.15       10.89      3.19 o 
  11   2   6        0.47        1.13      3.19 o 
 -11   3   6        1.33        0.48      3.76 o 
 -10   3   6       25.17       32.61      3.54 o 
  -9   3   6        6.62        7.73      2.10 o 
  -8   3   6      227.72      236.57      5.67 o 
  -7   3   6      354.08      353.32      6.00 o 
  -6   3   6       14.98       11.82      1.56 o 
  -5   3   6       92.86      122.50      2.80 o 
  -4   3   6       55.09       28.48      1.65 o 
  -3   3   6     2159.96     2293.63     22.90 o 
  -2   3   6    14268.47    13958.74    129.39 o 
  -1   3   6     3288.17     3997.35     37.75 o 
   0   3   6     3462.56     3385.68     29.33 o 
   1   3   6       52.08       38.56      1.04 o 
   2   3   6      357.50      314.56      3.58 o 
   3   3   6      364.40      337.47      4.24 o 
   4   3   6      682.21      792.90      8.75 o 
   5   3   6       26.22       39.00      2.58 o 
   6   3   6       56.04       54.04      2.55 o 
   7   3   6        0.52       -1.64      1.41 o 
   8   3   6      166.61      165.57      9.49 o 
   9   3   6       97.39      100.85      6.09 o 
  10   3   6        0.42       -3.98      2.66 o 
  11   3   6        0.55       -1.98      2.89 o 
 -11   4   6        4.78        4.88      7.14 o 
 -10   4   6       14.80       12.47      3.97 o 
  -9   4   6        2.84        0.38      2.26 o 
  -8   4   6       11.39       14.42      2.39 o 
  -7   4   6       48.95       41.28      2.81 o 
  -6   4   6       54.12       48.98      2.38 o 
  -5   4   6      263.59      305.50      4.97 o 
  -4   4   6      169.71      193.45      3.63 o 
  -3   4   6      315.96      372.02      5.21 o 
  -2   4   6       66.90       44.54      1.86 o 
  -1   4   6       76.34       49.79      1.40 o 
   0   4   6      513.72      623.89      6.48 o 
   1   4   6      488.02      646.74      6.57 o 
   2   4   6       31.06       33.03      1.52 o 
   3   4   6      115.26      110.29      2.67 o 
   4   4   6     3004.66     3097.83     27.36 o 
   5   4   6      165.17      200.99      5.05 o 
   6   4   6        7.64        8.76      1.43 o 
   7   4   6       25.89       28.91      2.42 o 
   8   4   6       17.08       18.69      3.42 o 
   9   4   6       12.83       11.67      3.42 o 
  10   4   6        2.77        4.19      4.13 o 
 -10   5   6        7.11       10.64      3.22 o 
  -9   5   6        1.54        2.39      2.43 o 
  -8   5   6       33.38       39.87      2.97 o 
  -7   5   6        0.93        0.47      1.57 o 
  -6   5   6       49.11       64.35      3.17 o 
  -5   5   6      264.12      308.99      5.97 o 
  -4   5   6      132.62      143.54      3.22 o 
  -3   5   6      410.64      428.14      8.19 o 
  -2   5   6      565.31      472.51      5.36 o 
  -1   5   6     1532.68     1735.89     17.44 o 
   0   5   6        3.12       -0.53      0.64 o 
   1   5   6        4.68       13.34      0.86 o 
   2   5   6      254.00      257.87      3.74 o 
   3   5   6      294.03      357.11      5.03 o 
   4   5   6       55.55       37.25      2.06 o 
   5   5   6      218.54      212.57      4.57 o 
   6   5   6       12.55        6.48      1.49 o 
   7   5   6       96.58       59.69      9.66 o 
   8   5   6      102.44       88.51      6.09 o 
   9   5   6        0.32       -0.90      2.50 o 
  10   5   6       39.57       47.57      5.03 o 
 -10   6   6        5.16        6.80      2.81 o 
  -9   6   6       26.23       32.43      3.74 o 
  -8   6   6       23.25       16.48      2.48 o 
  -7   6   6       16.88       18.27      2.28 o 
  -6   6   6        4.97        4.83      1.95 o 
  -5   6   6      168.17      191.83      8.46 o 
  -4   6   6        0.29        0.05      1.27 o 
  -3   6   6       20.20       27.64      1.89 o 
  -2   6   6       64.50       52.23      2.13 o 
  -1   6   6      121.30      150.13      2.64 o 
   0   6   6      823.06      799.90      8.37 o 
   1   6   6       93.71       87.12      2.58 o 
   2   6   6      175.02      161.15      3.12 o 
   3   6   6      144.72      202.66      3.76 o 
   4   6   6      183.08      146.40      3.22 o 
   5   6   6       38.23       33.03      2.28 o 
   6   6   6      175.76      194.94      5.77 o 
   7   6   6      158.21      168.81      5.77 o 
   8   6   6       12.04        6.28      3.48 o 
   9   6   6        0.05        1.50      2.50 o 
  10   6   6        3.26        3.38      4.88 o 
  -9   7   6       15.34       19.11      3.30 o 
  -8   7   6       35.04       37.81      3.85 o 
  -7   7   6      247.71      223.73      5.78 o 
  -6   7   6      207.26      173.33      4.99 o 
  -5   7   6        7.45        9.62      2.04 o 
  -4   7   6      234.08      185.74      5.59 o 
  -3   7   6      112.77      136.62      3.93 o 
  -2   7   6        6.14        9.25      1.25 o 
  -1   7   6       43.88       54.35      1.85 o 
   0   7   6       58.59       47.73      1.81 o 
   1   7   6      102.37      106.41      3.60 o 
   2   7   6       15.27       14.31      1.39 o 
   3   7   6      268.65      278.78      4.64 o 
   4   7   6      460.52      464.36      7.63 o 
   5   7   6      243.56      245.88      6.64 o 
   6   7   6        4.17        3.06      1.99 o 
   7   7   6        8.10       11.51      2.89 o 
   8   7   6      199.85      175.93      6.48 o 
   9   7   6        0.14       -0.89      5.63 o 
  -9   8   6        0.04       -0.04      2.64 o 
  -8   8   6        3.04        5.94      2.82 o 
  -7   8   6        1.33       -0.42      1.86 o 
  -6   8   6        1.16       -2.14      1.89 o 
  -5   8   6        2.31        1.12      2.06 o 
  -4   8   6      122.18      112.30      4.86 o 
  -3   8   6        0.47       -0.56      1.50 o 
  -2   8   6        7.91       15.82      2.93 o 
  -1   8   6      103.50       95.55      2.87 o 
   0   8   6      141.64      117.77      2.98 o 
   1   8   6        3.56        6.36      1.17 o 
   2   8   6        4.90        0.60      0.97 o 
   3   8   6       41.78       37.03      2.09 o 
   4   8   6        5.85        1.27      1.99 o 
   5   8   6       21.24       33.74      3.16 o 
   6   8   6      138.36      151.25      5.77 o 
   7   8   6        0.08       -2.00      2.17 o 
   8   8   6       20.10       25.88      3.60 o 
  -8   9   6        1.14        1.41      3.52 o 
  -7   9   6        6.55        8.14      2.87 o 
  -6   9   6       48.96       31.96      3.05 o 
  -5   9   6       34.23       44.52      3.74 o 
  -4   9   6       52.32       58.90      3.81 o 
  -3   9   6        2.46        4.95      1.76 o 
  -2   9   6       22.20       27.91      2.52 o 
  -1   9   6        8.36        8.84      1.99 o 
   0   9   6       12.05       11.40      2.08 o 
   1   9   6        0.24        0.00      1.17 o 
   2   9   6        3.10        3.95      1.57 o 
   3   9   6        4.06        4.72      1.66 o 
   4   9   6       21.89       25.99      3.82 o 
   5   9   6        7.09        6.15      2.43 o 
   6   9   6       36.52       31.75      3.67 o 
   7   9   6       30.72       33.65      3.90 o 
   8   9   6        1.84       -1.88      2.53 o 
  -7  10   6        0.01        0.00      3.19 o 
  -6  10   6        8.72        7.31      3.77 o 
  -5  10   6        0.03        0.20      2.17 o 
  -4  10   6       65.55       75.36      4.45 o 
  -3  10   6       66.76       67.78      3.65 o 
  -2  10   6        0.20        0.12      1.99 o 
  -1  10   6       33.18       24.85      4.09 o 
   0  10   6       62.51       63.68      5.03 o 
   1  10   6       69.72       76.39      5.31 o 
   2  10   6        5.97        5.92      2.68 o 
   3  10   6       20.13       30.41      3.81 o 
   4  10   6      136.32      151.93      6.68 o 
   5  10   6        5.45        3.62      2.29 o 
   6  10   6       35.83       40.16      3.98 o 
   7  10   6       19.90       27.92      3.60 o 
  -5  11   6        9.71        6.27      2.28 o 
  -4  11   6        1.29        1.66      2.37 o 
  -3  11   6        0.03        2.66      2.22 o 
  -2  11   6        1.86        2.36      2.19 o 
  -1  11   6       52.17       48.16      3.54 o 
   0  11   6       29.69       24.03      4.88 o 
   1  11   6       13.77        9.39      3.19 o 
   2  11   6       20.19       19.83      3.96 o 
   3  11   6      194.28      193.80     12.02 o 
   4  11   6       12.35       16.58      4.26 o 
   5  11   6        7.97       10.55      2.73 o 
  -3  12   6        2.31        2.19      2.85 o 
  -2  12   6       22.77       15.29      4.13 o 
  -1  12   6       82.32       80.79      6.37 o 
   0  12   6        0.07       -3.38      2.66 o 
   1  12   6        6.67        3.99      6.76 o 
   2  12   6       10.72        3.76      4.51 o 
   3  12   6        4.43        3.00      4.51 o 
 -11   1   7        8.41        3.00      5.26 o 
 -10   1   7      145.10      132.08      7.16 o 
  -9   1   7        3.05        2.17      1.72 o 
  -8   1   7        2.08        4.39      3.09 o 
  -7   1   7       84.66       90.36      3.40 o 
  -6   1   7       53.94       39.99      1.93 o 
  -5   1   7      483.31      556.63      6.50 o 
  -4   1   7        0.47        9.98      0.98 o 
  -3   1   7      288.42      264.14      3.80 o 
  -2   1   7      362.64      298.82      3.53 o 
  -1   1   7       41.44       10.29      0.64 o 
   0   1   7     1257.99     1035.79      9.56 o 
   1   1   7      352.02      236.53      2.74 o 
   2   1   7     2950.39     2889.44     27.60 o 
   3   1   7     2278.40     2188.61     21.49 o 
   4   1   7     1195.95     1367.73     14.22 o 
   5   1   7      327.29      406.48      4.72 o 
   6   1   7       28.21       40.15      1.98 o 
   7   1   7      908.87      876.24     12.28 o 
   8   1   7      377.50      357.51      8.36 o 
   9   1   7        5.10        0.80      2.85 o 
  10   1   7        6.66       -1.88      2.21 o 
  11   1   7        3.51        0.75      4.51 o 
 -11   2   7        0.03        4.51      5.26 o 
 -10   2   7       13.48        5.04      2.53 o 
  -9   2   7       48.08       50.60      3.85 o 
  -8   2   7      743.66      744.54     10.12 o 
  -7   2   7       10.27       12.47      1.64 o 
  -6   2   7      450.62      449.49      5.76 o 
  -5   2   7     1211.68     1233.73     13.30 o 
  -4   2   7        0.12       -0.33      0.57 o 
  -3   2   7     1145.57     1310.43     14.97 o 
  -2   2   7      890.39      973.19      9.33 o 
  -1   2   7        0.21        1.40      0.67 o 
   0   2   7      226.80      224.23      2.76 o 
   1   2   7     1711.64     1347.00     15.18 o 
   2   2   7       15.05       14.36      0.77 o 
   3   2   7     1430.88     1552.31     15.71 o 
   4   2   7      342.79      311.70      4.52 o 
   5   2   7      150.28      135.92      2.87 o 
   6   2   7        0.08        1.05      1.01 o 
   7   2   7      110.48      103.25      3.43 o 
   8   2   7        5.72        4.39      1.99 o 
   9   2   7       98.58       98.36      4.90 o 
  10   2   7        4.13        5.63      3.19 o 
  11   2   7       20.57       24.81      4.25 o 
 -11   3   7        0.06       -1.95      2.50 o 
 -10   3   7        1.76        2.72      2.43 o 
  -9   3   7       69.85       67.81      3.76 o 
  -8   3   7       73.04       63.77      3.43 o 
  -7   3   7      356.05      356.48      6.08 o 
  -6   3   7      153.32      159.59      3.94 o 
  -5   3   7      510.75      562.83      7.43 o 
  -4   3   7      117.88      104.40      1.96 o 
  -3   3   7      275.38      291.13      4.34 o 
  -2   3   7     2266.10     2055.41     23.00 o 
  -1   3   7     6321.63     6807.40     58.05 o 
   0   3   7        9.89       25.17      1.00 o 
   1   3   7      788.85      795.76      7.75 o 
   2   3   7     6374.82     6588.74     56.26 o 
   3   3   7       42.57       69.54      2.51 o 
   4   3   7       88.12      111.15      1.89 o 
   5   3   7       22.32       17.10      1.29 o 
   6   3   7      132.90      135.93      4.42 o 
   7   3   7       32.56       37.78      3.96 o 
   8   3   7       25.69       30.24      5.26 o 
   9   3   7        1.35        2.63      2.66 o 
  10   3   7       20.18       21.66      4.13 o 
  11   3   7        0.01       -0.94      3.38 o 
 -11   4   7       32.20       29.13      3.85 o 
 -10   4   7        8.34       13.32      2.87 o 
  -9   4   7       25.65       28.33      2.80 o 
  -8   4   7        0.09       -1.46      1.66 o 
  -7   4   7      147.66      147.29      4.38 o 
  -6   4   7       10.93        8.16      1.49 o 
  -5   4   7       73.01       62.74      2.74 o 
  -4   4   7        2.85        4.70      1.26 o 
  -3   4   7      426.65      419.31      6.33 o 
  -2   4   7     4630.22     4932.76     47.03 o 
  -1   4   7     6574.80     6093.27     57.16 o 
   0   4   7       44.61       68.89      1.72 o 
   1   4   7      667.54      739.97      7.45 o 
   2   4   7      626.58      792.57      7.99 o 
   3   4   7      109.18      173.89      2.68 o 
   4   4   7      337.87      270.59     11.66 o 
   5   4   7        1.71        4.01      1.19 o 
   6   4   7       40.70       38.16      2.42 o 
   7   4   7      129.48      119.51      4.34 o 
   8   4   7      189.49      164.28      7.16 o 
   9   4   7        9.47        6.76      3.19 o 
  10   4   7       13.97       13.52      3.72 o 
 -10   5   7        0.00       -1.50      2.43 o 
  -9   5   7        7.08        6.27      2.64 o 
  -8   5   7       11.12       16.56      3.14 o 
  -7   5   7        0.48       -1.17      1.66 o 
  -6   5   7       30.87       27.37      2.48 o 
  -5   5   7      117.27      121.05      4.14 o 
  -4   5   7      218.36      187.80      3.63 o 
  -3   5   7      171.39      137.38      3.76 o 
  -2   5   7      258.28      273.94      4.41 o 
  -1   5   7      151.33      120.10      2.64 o 
   0   5   7       81.19      103.23      2.53 o 
   1   5   7       96.41      110.85      2.17 o 
   2   5   7      793.18      835.02      9.57 o 
   3   5   7      556.54      582.70     17.94 o 
   4   5   7       94.57       79.21      2.59 o 
   5   5   7       79.02       67.09      2.67 o 
   6   5   7      328.83      370.24      8.04 o 
   7   5   7        4.62        0.64      1.85 o 
   8   5   7       19.38        9.13      3.42 o 
   9   5   7        1.13        0.34      2.89 o 
  10   5   7        1.31       -0.75      4.13 o 
 -10   6   7       96.94      109.44      6.07 o 
  -9   6   7        1.41        4.36      2.73 o 
  -8   6   7        0.00        0.38      1.77 o 
  -7   6   7      119.91      105.89      4.08 o 
  -6   6   7      156.37      160.14      4.84 o 
  -5   6   7       84.22       68.56      3.24 o 
  -4   6   7        0.40        1.44      1.37 o 
  -3   6   7       21.29       30.90      1.74 o 
  -2   6   7        2.67        3.84      1.17 o 
  -1   6   7      144.13      127.96      2.47 o 
   0   6   7       29.84       20.12      1.34 o 
   1   6   7        0.00        8.04      0.86 o 
   2   6   7      187.48      241.26      4.57 o 
   3   6   7      241.62      292.72      4.79 o 
   4   6   7       72.19       74.28      2.97 o 
   5   6   7       18.36       32.18      2.28 o 
   6   6   7        3.57        1.10      1.99 o 
   7   6   7      182.25      150.55      5.48 o 
   8   6   7       86.43      103.05      6.37 o 
   9   6   7        0.98        0.14      2.89 o 
  10   6   7        2.84        2.63      3.19 o 
  -9   7   7       10.71        8.86      2.87 o 
  -8   7   7        3.49        4.79      2.55 o 
  -7   7   7        9.63       13.50      2.33 o 
  -6   7   7      138.89      161.16      5.74 o 
  -5   7   7      377.40      351.32      7.81 o 
  -4   7   7       41.52       37.14      2.97 o 
  -3   7   7        0.31        0.75      1.37 o 
  -2   7   7        8.20        8.39      1.54 o 
  -1   7   7      131.18      128.89      3.06 o 
   0   7   7      452.11      495.92      6.00 o 
   1   7   7       83.46       72.04      2.24 o 
   2   7   7      142.36      141.96      3.16 o 
   3   7   7      114.17      123.20      3.12 o 
   4   7   7       21.34       17.05      1.82 o 
   5   7   7       34.95       51.51      3.60 o 
   6   7   7       17.70       22.66      2.87 o 
   7   7   7        3.44        3.00      2.29 o 
   8   7   7       10.30       23.38      3.47 o 
   9   7   7        7.79        7.11      3.42 o 
  -9   8   7       32.83       40.34      4.29 o 
  -8   8   7        0.12       -1.94      2.29 o 
  -7   8   7        2.57        7.17      2.21 o 
  -6   8   7        6.02        7.36      2.32 o 
  -5   8   7      145.74      121.80      6.22 o 
  -4   8   7      179.87      207.82      5.44 o 
  -3   8   7        0.46       -0.23      1.37 o 
  -2   8   7       57.32       61.29      3.34 o 
  -1   8   7       14.45       15.50      1.64 o 
   0   8   7       35.23       28.66      2.14 o 
   1   8   7      127.08      127.37      4.18 o 
   2   8   7       27.18       31.07      2.13 o 
   3   8   7      110.67      105.70      3.40 o 
   4   8   7        0.13        2.75      2.17 o 
   5   8   7        0.06        0.23      1.99 o 
   6   8   7       25.84       25.82      3.04 o 
   7   8   7       49.64       41.86      4.03 o 
   8   8   7        3.46       -2.30      2.29 o 
  -8   9   7        0.43       -1.87      2.53 o 
  -7   9   7        6.18        8.39      2.33 o 
  -6   9   7      114.49      122.00      5.60 o 
  -5   9   7       32.91       38.60      3.18 o 
  -4   9   7       10.62        6.80      2.14 o 
  -3   9   7       26.97       28.28      2.59 o 
  -2   9   7       81.14       74.23      3.55 o 
  -1   9   7      107.63      106.38      4.29 o 
   0   9   7      558.06      560.20     10.35 o 
   1   9   7        8.96        9.19      1.61 o 
   2   9   7        0.19        1.02      1.17 o 
   3   9   7       69.25       81.82      4.18 o 
   4   9   7       30.37       38.81      3.47 o 
   5   9   7        7.06        2.04      2.53 o 
   6   9   7        9.11       12.29      3.96 o 
   7   9   7       50.10       60.84      4.61 o 
  -7  10   7       31.33       26.44      3.85 o 
  -6  10   7      124.72      124.26      5.22 o 
  -5  10   7        0.04       -2.57      1.71 o 
  -4  10   7        1.01        2.15      2.14 o 
  -3  10   7        0.10       -0.58      1.99 o 
  -2  10   7       29.37       42.39      3.42 o 
  -1  10   7        1.17        1.16      1.99 o 
   0  10   7       15.42       22.85      2.64 o 
   1  10   7       77.91       74.74      5.31 o 
   2  10   7       73.49       45.42      8.24 o 
   3  10   7      136.30      153.40      5.60 o 
   4  10   7      102.19      106.68      4.86 o 
   5  10   7       42.02       38.73      4.70 o 
   6  10   7        6.09        3.69      2.53 o 
  -5  11   7       51.22       53.05      3.81 o 
  -4  11   7        0.38        3.98      2.53 o 
  -3  11   7        0.68        0.22      2.96 o 
  -2  11   7        9.32       10.66      2.53 o 
  -1  11   7        1.33        2.29      2.08 o 
   0  11   7       19.55       12.94      3.42 o 
   1  11   7       44.25       51.22     10.14 o 
   2  11   7        8.07        1.50      4.51 o 
   3  11   7        4.08        6.01      3.19 o 
   4  11   7      175.95      190.94      6.64 o 
   5  11   7       11.81       21.18      4.28 o 
  -3  12   7        1.32        1.45      3.20 o 
  -2  12   7        2.13        1.83      2.43 o 
  -1  12   7       37.88       41.22      5.03 o 
   0  12   7        8.74       14.47      3.96 o 
   1  12   7        0.55       -2.46      2.89 o 
   2  12   7        1.63        1.50      4.51 o 
   3  12   7        5.54       11.27      6.01 o 
 -11   0   8       73.04       55.59      8.26 o 
 -10   0   8        2.20        9.25      3.42 o 
  -9   0   8       61.84       70.82      5.56 o 
  -8   0   8     1690.01     1693.66     24.23 o 
  -7   0   8        1.79        4.52      1.63 o 
  -6   0   8      304.07      333.66      6.85 o 
  -5   0   8      200.49      154.46      5.38 o 
  -4   0   8        5.25        6.77      1.09 o 
  -3   0   8      312.56      410.27      6.61 o 
  -2   0   8       40.81       60.98      1.99 o 
  -1   0   8      621.40      765.41     15.76 o 
   0   0   8     1186.87     1202.42     15.32 o 
   1   0   8      913.51      774.09     13.54 o 
   2   0   8     1040.66     1166.87     15.14 o 
   3   0   8       43.10       18.26      1.12 o 
   4   0   8        2.43       -0.56      0.75 o 
   5   0   8        9.54       15.55      1.72 o 
   6   0   8      266.83      219.00      7.51 o 
   7   0   8      296.00      291.67     13.15 o 
   8   0   8      241.96      263.66      8.50 o 
   9   0   8       92.31       99.62      6.76 o 
  10   0   8       41.95       45.07      6.76 o 
  11   0   8       13.35       20.28      5.26 o 
 -11   1   8        3.43        9.77      5.26 o 
 -10   1   8       13.03       22.92      3.04 o 
  -9   1   8       86.42       90.13      7.06 o 
  -8   1   8        0.46        2.08      0.70 o 
  -7   1   8       11.87       12.47      1.64 o 
  -6   1   8      131.15      139.35      3.79 o 
  -5   1   8      842.03      819.66      9.70 o 
  -4   1   8      579.85      599.05      6.54 o 
  -3   1   8      146.12      164.76      2.61 o 
  -2   1   8     1164.08     1080.76     10.25 o 
  -1   1   8     1444.27     1294.88     12.89 o 
   0   1   8      623.97      644.76      6.28 o 
   1   1   8     1262.38     1174.22     10.68 o 
   2   1   8      726.54      682.54      6.65 o 
   3   1   8      829.42      871.28      9.45 o 
   4   1   8       11.72       16.94      1.39 o 
   5   1   8       75.41       77.40      2.13 o 
   6   1   8       23.23       30.97      2.44 o 
   7   1   8       10.73        6.80      3.14 o 
   8   1   8      655.39      593.38      9.75 o 
   9   1   8       99.87      106.52      5.17 o 
  10   1   8       15.03       13.23      2.55 o 
  11   1   8        2.69       -1.65      4.51 o 
 -11   2   8        0.09       -3.00      4.51 o 
 -10   2   8       65.50       66.00      4.58 o 
  -9   2   8      126.43      128.00      4.64 o 
  -8   2   8      162.20      196.66      4.74 o 
  -7   2   8        3.53        5.37      1.34 o 
  -6   2   8      128.89      165.39      3.47 o 
  -5   2   8      244.25      278.54      5.32 o 
  -4   2   8     1124.88     1150.94     11.24 o 
  -3   2   8       46.30       15.51      2.09 o 
  -2   2   8      587.32      468.99      5.15 o 
  -1   2   8      360.31      278.07      3.40 o 
   0   2   8       49.08       15.49      0.77 o 
   1   2   8      204.68      131.05      2.20 o 
   2   2   8      242.97      323.21      3.62 o 
   3   2   8     3007.94     3347.80     32.24 o 
   4   2   8     2093.24     2338.42     23.29 o 
   5   2   8       10.77        6.80      1.06 o 
   6   2   8       15.38       23.33      1.73 o 
   7   2   8      313.28      368.33      8.09 o 
   8   2   8        0.13       -0.86      1.85 o 
   9   2   8       41.96       43.21      6.28 o 
  10   2   8       37.01       47.10      4.03 o 
  11   2   8       15.68       11.27      3.72 o 
 -11   3   8        0.02       -1.18      3.29 o 
 -10   3   8        4.62        8.80      2.53 o 
  -9   3   8       29.30       33.89      3.04 o 
  -8   3   8       54.62       68.38      3.62 o 
  -7   3   8       19.44       25.23      2.13 o 
  -6   3   8      175.04      171.54      3.87 o 
  -5   3   8       21.43       15.93      1.67 o 
  -4   3   8      347.95      385.85      4.73 o 
  -3   3   8      625.89      827.94     12.56 o 
  -2   3   8     2722.55     2678.40     57.64 o 
  -1   3   8     1067.03     1271.46     11.95 o 
   0   3   8       59.83       52.50      1.51 o 
   1   3   8      525.36      627.14      6.38 o 
   2   3   8      185.43      174.70      2.53 o 
   3   3   8       18.70       12.24      0.87 o 
   4   3   8       18.36       38.05      1.69 o 
   5   3   8      282.31      324.13      4.97 o 
   6   3   8      201.28      203.25      4.57 o 
   7   3   8       30.24       39.05      5.31 o 
   8   3   8       69.23       54.31      6.50 o 
   9   3   8        0.03       -0.92      1.31 o 
  10   3   8        0.14        2.87      2.89 o 
 -10   4   8        4.15        0.65      2.53 o 
  -9   4   8       31.57       32.77      2.93 o 
  -8   4   8        0.40       -1.67      1.66 o 
  -7   4   8       34.40       36.09      2.80 o 
  -6   4   8        7.12        9.84      1.45 o 
  -5   4   8       10.09       15.87      1.56 o 
  -4   4   8      580.90      640.99      8.18 o 
  -3   4   8      234.00      203.27      3.74 o 
  -2   4   8      702.25      823.58      9.46 o 
  -1   4   8     3032.71     2986.98     28.96 o 
   0   4   8     1288.93     1188.29     11.39 o 
   1   4   8       38.39       53.75      1.62 o 
   2   4   8        1.62        3.67      0.68 o 
   3   4   8       57.21       97.24      1.80 o 
   4   4   8      135.62      149.29      4.38 o 
   5   4   8       12.43        2.32      1.61 o 
   6   4   8        5.27        2.31      1.63 o 
   7   4   8        0.58        1.44      1.99 o 
   8   4   8       35.92       38.41      3.30 o 
   9   4   8       12.00       12.63      4.51 o 
  10   4   8        0.00        1.43      2.89 o 
 -10   5   8        1.04        8.19      3.70 o 
  -9   5   8       48.08       48.61      4.73 o 
  -8   5   8       45.16       42.64      4.94 o 
  -7   5   8       77.57       77.53      3.76 o 
  -6   5   8      514.76      515.46      8.69 o 
  -5   5   8      204.12      176.68      3.90 o 
  -4   5   8        0.54        0.04      1.03 o 
  -3   5   8        3.24       11.22      1.25 o 
  -2   5   8      722.07      710.89      8.65 o 
  -1   5   8     6328.76     6772.07     63.68 o 
   0   5   8      738.69      615.34      6.74 o 
   1   5   8      898.89      893.75      9.03 o 
   2   5   8        4.56        5.29      0.84 o 
   3   5   8       61.11       74.77      2.42 o 
   4   5   8       74.80       54.74      3.06 o 
   5   5   8      103.78       75.08      2.97 o 
   6   5   8      273.77      290.61     16.83 o 
   7   5   8      159.06      176.88      6.39 o 
   8   5   8       38.95       50.19      5.03 o 
   9   5   8       49.75       43.16      5.03 o 
  10   5   8        0.98        5.14      3.42 o 
 -10   6   8        4.46        4.57      2.97 o 
  -9   6   8        2.51        3.00      3.19 o 
  -8   6   8        3.33        4.48      2.00 o 
  -7   6   8       14.55       12.55      2.33 o 
  -6   6   8      215.07      193.65      6.03 o 
  -5   6   8     1248.92     1203.00     16.01 o 
  -4   6   8       70.38       69.96      2.60 o 
  -3   6   8      393.77      383.41      5.84 o 
  -2   6   8       93.82       71.54      2.32 o 
  -1   6   8       77.67       81.80      2.06 o 
   0   6   8        5.62        8.04      1.12 o 
   1   6   8       18.25       16.53      1.12 o 
   2   6   8       74.03       49.94      1.95 o 
   3   6   8      621.27      567.28     17.91 o 
   4   6   8       61.81       76.70      2.97 o 
   5   6   8      104.49      108.23      5.85 o 
   6   6   8      197.30      194.83      6.04 o 
   7   6   8      322.57      307.29     10.09 o 
   8   6   8        2.58        4.03      2.89 o 
   9   6   8        0.11       -2.53      2.89 o 
  -9   7   8        2.92       -1.60      2.43 o 
  -8   7   8        4.29        1.58      2.15 o 
  -7   7   8        6.92        9.27      2.10 o 
  -6   7   8       28.60       25.57      2.59 o 
  -5   7   8      163.12      159.48      5.74 o 
  -4   7   8      174.94      166.95      7.48 o 
  -3   7   8       19.23       26.80      2.33 o 
  -2   7   8      119.39      111.76      3.74 o 
  -1   7   8      132.45      155.54      4.59 o 
   0   7   8       25.62       14.00      1.46 o 
   1   7   8       19.73       14.46      1.29 o 
   2   7   8      248.86      267.95      5.24 o 
   3   7   8        0.17       -1.40      0.93 o 
   4   7   8        8.31        8.45      1.79 o 
   5   7   8      179.07      181.23      5.92 o 
   6   7   8       19.16       24.06      4.96 o 
   7   7   8       77.36       51.31      5.01 o 
   8   7   8      114.97      117.40      7.16 o 
   9   7   8        3.34        1.88      3.19 o 
  -8   8   8        2.46        1.90      2.53 o 
  -7   8   8       26.15       31.45      2.86 o 
  -6   8   8       35.82       38.93      3.54 o 
  -5   8   8        2.54       -1.46      1.76 o 
  -4   8   8       41.82       36.34      3.25 o 
  -3   8   8        1.63        0.38      1.50 o 
  -2   8   8        4.54        7.20      1.76 o 
  -1   8   8       25.53       36.49      2.13 o 
   0   8   8       10.40       14.55      1.76 o 
   1   8   8       47.96       28.96      1.86 o 
   2   8   8       27.48       32.94      1.98 o 
   3   8   8       23.04       14.66      1.95 o 
   4   8   8      156.53      134.05      5.05 o 
   5   8   8        2.49        2.50      2.17 o 
   6   8   8       49.54       48.21      3.90 o 
   7   8   8       59.18       73.02      4.77 o 
   8   8   8        0.73       -1.43      3.38 o 
  -8   9   8        3.31       -0.81      3.42 o 
  -7   9   8       45.72       45.62      4.20 o 
  -6   9   8       11.00        7.87      2.33 o 
  -5   9   8       31.93       32.53      3.08 o 
  -4   9   8       12.83       14.08      4.55 o 
  -3   9   8       45.68       40.52      2.97 o 
  -2   9   8        3.27        0.13      1.66 o 
  -1   9   8       50.36       59.18      3.86 o 
   0   9   8        5.08        7.65      1.76 o 
   1   9   8       29.69       21.91      4.04 o 
   2   9   8        1.17       -1.28      1.17 o 
   3   9   8        0.05        1.10      1.99 o 
   4   9   8      322.47      300.27      7.78 o 
   5   9   8       20.59       13.54      4.24 o 
   6   9   8       12.09        8.53      2.73 o 
   7   9   8       10.88       11.11      2.87 o 
  -7  10   8       26.47       27.24      3.63 o 
  -6  10   8        2.92        1.74      2.21 o 
  -5  10   8        1.42        2.54      2.14 o 
  -4  10   8       18.36       21.72      2.71 o 
  -3  10   8        4.35        0.18      2.26 o 
  -2  10   8       32.07       35.68      3.42 o 
  -1  10   8       23.20       25.86      3.26 o 
   0  10   8      143.97      145.29      5.74 o 
   1  10   8        6.31        4.03      2.54 o 
   2  10   8        7.35       12.95      2.37 o 
   3  10   8       13.22        7.84      2.43 o 
   4  10   8        6.61        3.66      2.68 o 
   5  10   8      120.95      121.29      5.48 o 
   6  10   8        5.37        7.17      3.11 o 
  -5  11   8        0.09        1.62      2.28 o 
  -4  11   8        0.31        1.97      2.43 o 
  -3  11   8        3.45       -1.08      2.58 o 
  -2  11   8      135.15      136.68      5.60 o 
  -1  11   8        0.42       -1.16      2.08 o 
   0  11   8      111.55      112.68      6.37 o 
   1  11   8       73.21       63.71      5.56 o 
   2  11   8       33.85       27.79      6.01 o 
   3  11   8       58.28       55.33      5.23 o 
   4  11   8        0.94        2.25      3.19 o 
   5  11   8        3.39        4.24      2.73 o 
  -3  12   8       16.65       16.11      3.09 o 
  -2  12   8        0.87       -0.29      2.26 o 
  -1  12   8       61.31       72.09      6.09 o 
   0  12   8        5.93        4.10      3.42 o 
   1  12   8        0.12        1.88      3.38 o 
   2  12   8        7.62        7.51      5.26 o 
   3  12   8        1.82       -4.51      4.51 o 
 -11   1   9       30.60       42.07      7.51 o 
 -10   1   9        0.05        2.61      2.21 o 
  -9   1   9        0.00       -0.65      1.69 o 
  -8   1   9      104.93      111.95      4.13 o 
  -7   1   9       38.97       22.41      1.88 o 
  -6   1   9      129.77      140.71      4.16 o 
  -5   1   9      194.70      271.58      5.35 o 
  -4   1   9      294.54      332.68      4.43 o 
  -3   1   9      931.59      845.06      8.54 o 
  -2   1   9      596.50      776.65      7.74 o 
  -1   1   9        1.14        2.47      0.50 o 
   0   1   9       75.54       98.68      1.67 o 
   1   1   9      643.33      820.45      7.91 o 
   2   1   9      798.38      676.52      6.72 o 
   3   1   9      931.16     1129.06     11.86 o 
   4   1   9      191.58      176.65      3.12 o 
   5   1   9      122.90      127.31      2.82 o 
   6   1   9      164.53      145.43      3.81 o 
   7   1   9     1282.98     1245.36     16.32 o 
   8   1   9       81.65      100.07      3.93 o 
   9   1   9       29.90       23.65      3.80 o 
  10   1   9       10.22       13.02      2.60 o 
  11   1   9        3.92        8.51      3.06 o 
 -11   2   9       10.54        8.96      3.96 o 
 -10   2   9      151.26      167.23      5.40 o 
  -9   2   9       47.31       47.87      3.10 o 
  -8   2   9        0.69        0.04      1.58 o 
  -7   2   9       11.09       10.09      2.14 o 
  -6   2   9        4.13        6.35      1.54 o 
  -5   2   9      535.31      568.64      6.72 o 
  -4   2   9      676.62      783.18      9.10 o 
  -3   2   9     3169.66     3365.78     29.78 o 
  -2   2   9      895.98      886.64      8.76 o 
  -1   2   9      460.13      522.68      5.66 o 
   0   2   9       31.26       21.11      1.01 o 
   1   2   9      413.44      468.31      5.42 o 
   2   2   9       86.94      110.42      1.93 o 
   3   2   9      515.69      491.78      6.02 o 
   4   2   9     1405.50     1595.34     16.57 o 
   5   2   9       95.58       93.87      2.35 o 
   6   2   9      722.66      719.53     10.28 o 
   7   2   9        3.58        1.62      2.33 o 
   8   2   9      124.21      113.50      5.05 o 
   9   2   9       38.48       38.83      3.60 o 
  10   2   9        3.49       11.19      2.73 o 
  11   2   9       21.07       31.29      4.78 o 
 -11   3   9        5.01        1.88      3.72 o 
 -10   3   9        1.37        2.82      2.43 o 
  -9   3   9       38.60       42.23      3.18 o 
  -8   3   9       26.10       16.01      2.28 o 
  -7   3   9        8.65       14.40      1.98 o 
  -6   3   9      595.09      612.12      8.44 o 
  -5   3   9       25.36       35.38      1.98 o 
  -4   3   9       24.45       12.60      1.15 o 
  -3   3   9       84.38       38.02      2.98 o 
  -2   3   9       10.75        6.37      0.84 o 
  -1   3   9     3305.81     3347.84     29.28 o 
   0   3   9     1346.64     1467.13     13.54 o 
   1   3   9     1024.34     1272.22     12.22 o 
   2   3   9     6002.32     6532.31     61.26 o 
   3   3   9      736.19      849.83      8.45 o 
   4   3   9      602.92      684.85      8.22 o 
   5   3   9      173.46      216.69      3.90 o 
   6   3   9        1.49        3.49      1.63 o 
   7   3   9      672.00      701.82     12.70 o 
   8   3   9       11.24        8.44      2.29 o 
   9   3   9       80.04       74.34      4.61 o 
  10   3   9        0.01        5.26      3.19 o 
 -10   4   9        2.09        5.18      2.87 o 
  -9   4   9        8.86        6.11      2.04 o 
  -8   4   9       98.40       89.18      4.34 o 
  -7   4   9      166.13      147.79      4.68 o 
  -6   4   9        3.74        3.96      1.52 o 
  -5   4   9       50.64       63.44      2.59 o 
  -4   4   9      123.75      162.84      3.44 o 
  -3   4   9       41.50       36.14      2.09 o 
  -2   4   9     7098.24     7518.12     70.40 o 
  -1   4   9      417.21      453.51      5.23 o 
   0   4   9     1116.55     1183.57     11.39 o 
   1   4   9      343.39      304.72      3.92 o 
   2   4   9     1807.33     1706.80     15.82 o 
   3   4   9      100.57      140.10      4.14 o 
   4   4   9     1122.85     1130.61     16.61 o 
   5   4   9       15.13       25.55      2.04 o 
   6   4   9       80.86       75.21      3.85 o 
   7   4   9      259.51      284.71      9.56 o 
   8   4   9      139.34      136.24      5.30 o 
   9   4   9        6.76        4.17      2.89 o 
  10   4   9        5.52       -0.48      5.26 o 
 -10   5   9        2.12        3.89      2.64 o 
  -9   5   9       32.83       51.43      3.49 o 
  -8   5   9       11.69        7.55      2.04 o 
  -7   5   9       30.29       25.65      2.55 o 
  -6   5   9      499.67      529.88      9.07 o 
  -5   5   9      328.22      279.48      5.04 o 
  -4   5   9        2.18        7.15      1.39 o 
  -3   5   9       67.66       57.42      2.38 o 
  -2   5   9     2923.01     2666.18     24.09 o 
  -1   5   9     3176.38     3191.11     31.16 o 
   0   5   9      331.00      317.39      4.24 o 
   1   5   9       16.44       16.43      1.04 o 
   2   5   9       35.71       26.92      1.26 o 
   3   5   9      416.51      461.70      6.56 o 
   4   5   9       89.29       91.69      5.30 o 
   5   5   9      346.56      290.45     10.52 o 
   6   5   9       36.65       31.76      2.42 o 
   7   5   9      104.45      112.36      6.48 o 
   8   5   9        8.76        6.15      2.89 o 
   9   5   9        5.43       11.15      3.42 o 
  10   5   9        0.48       -3.94      2.63 o 
 -10   6   9        0.94        2.56      2.64 o 
  -9   6   9        0.12       -3.25      2.17 o 
  -8   6   9      122.92      118.12      4.53 o 
  -7   6   9       14.33       19.08      2.48 o 
  -6   6   9      403.43      384.02      7.56 o 
  -5   6   9       10.47       12.84      3.88 o 
  -4   6   9        1.09        1.41      1.25 o 
  -3   6   9       18.93       18.80      1.64 o 
  -2   6   9        0.01        0.59      1.02 o 
  -1   6   9        3.32       10.98      0.96 o 
   0   6   9        3.85        6.22      0.86 o 
   1   6   9      243.66      231.38      3.53 o 
   2   6   9      165.02      136.09      2.98 o 
   3   6   9      235.29      239.72      4.81 o 
   4   6   9       32.03       18.28      1.89 o 
   5   6   9       61.54       76.28      3.27 o 
   6   6   9      241.62      225.19      6.29 o 
   7   6   9        0.75       -1.91      1.99 o 
   8   6   9       16.30       13.00      3.42 o 
   9   6   9        9.88        3.00      4.51 o 
  -9   7   9       18.73       21.62      3.93 o 
  -8   7   9        0.04       -2.09      1.89 o 
  -7   7   9       10.92       10.16      2.25 o 
  -6   7   9       22.30       18.78      2.97 o 
  -5   7   9      527.90      560.81      9.66 o 
  -4   7   9       90.24      105.16      3.93 o 
  -3   7   9        0.81       -2.06      1.37 o 
  -2   7   9      157.43      142.16      3.47 o 
  -1   7   9       11.45        9.48      1.39 o 
   0   7   9       65.97       59.96      2.17 o 
   1   7   9        8.40        8.46      1.17 o 
   2   7   9        0.18       -0.43      1.06 o 
   3   7   9      228.53      207.33      7.05 o 
   4   7   9        3.37        2.99      1.43 o 
   5   7   9       13.90        9.87      1.82 o 
   6   7   9       15.03        7.70      2.43 o 
   7   7   9        1.40        0.56      2.43 o 
   8   7   9        0.35        2.73      3.00 o 
   9   7   9       12.50       18.03      4.25 o 
  -8   8   9       11.64        7.93      2.39 o 
  -7   8   9        2.61        2.68      2.43 o 
  -6   8   9        1.30        0.31      2.04 o 
  -5   8   9        1.54        1.72      2.00 o 
  -4   8   9      220.88      221.32      5.70 o 
  -3   8   9       50.06       45.69      2.86 o 
  -2   8   9       23.55       26.67      2.33 o 
  -1   8   9        9.03       11.76      1.52 o 
   0   8   9       93.31      122.37      3.73 o 
   1   8   9        0.12       -1.46      0.97 o 
   2   8   9      135.69      155.59      5.85 o 
   3   8   9       13.27       14.26      1.89 o 
   4   8   9      163.37      156.04      5.48 o 
   5   8   9      138.87      146.45      5.34 o 
   6   8   9      178.69      198.94      6.48 o 
   7   8   9        1.50        1.50      2.29 o 
   8   8   9       11.11        8.64      3.72 o 
  -7   9   9       28.12       28.10      2.99 o 
  -6   9   9        1.01        0.31      2.04 o 
  -5   9   9       15.98       15.36      2.42 o 
  -4   9   9       14.00       12.73      2.28 o 
  -3   9   9       61.32       72.72      3.62 o 
  -2   9   9       14.95       23.16      2.72 o 
  -1   9   9       97.93      100.35      4.42 o 
   0   9   9       45.20       50.68      2.93 o 
   1   9   9        0.52        0.52      1.08 o 
   2   9   9       23.80       29.47      2.03 o 
   3   9   9      189.18      201.35      6.04 o 
   4   9   9       14.83       27.61      3.30 o 
   5   9   9      104.65       97.64      5.05 o 
   6   9   9        3.66        6.84      2.85 o 
   7   9   9        4.73        8.07      3.14 o 
  -6  10   9       19.12       21.26      3.84 o 
  -5  10   9       13.76       15.15      2.52 o 
  -4  10   9        2.22        1.96      2.30 o 
  -3  10   9        0.00       -2.77      1.85 o 
  -2  10   9        4.78        0.11      2.19 o 
  -1  10   9      128.68      104.78      4.73 o 
   0  10   9       59.79       73.06      6.42 o 
   1  10   9        0.19        0.08      1.31 o 
   2  10   9        1.13       -0.38      2.12 o 
   3  10   9      165.57      172.48      7.69 o 
   4  10   9       64.67       79.45      4.73 o 
   5  10   9       21.06       21.51      3.61 o 
   6  10   9       50.46       55.25      5.41 o 
  -5  11   9        9.01        8.38      2.87 o 
  -4  11   9        5.66        6.72      2.73 o 
  -3  11   9        0.30       -1.61      2.19 o 
  -2  11   9        1.30        0.40      2.39 o 
  -1  11   9       52.34       50.77      3.98 o 
   0  11   9        3.80        8.36      2.34 o 
   1  11   9        1.36       -3.98      2.66 o 
   2  11   9        1.84        5.26      4.51 o 
   3  11   9        1.45        3.38      3.19 o 
   4  11   9       59.83       64.11      6.09 o 
   5  11   9        7.81        5.18      2.73 o 
  -3  12   9        1.18        0.51      3.13 o 
  -2  12   9        0.14        1.13      2.43 o 
  -1  12   9       46.43       41.20      5.03 o 
   0  12   9        2.30        4.97      3.76 o 
   1  12   9        0.29       -3.00      4.51 o 
   2  12   9        0.64       -2.25      4.51 o 
 -11   0  10        1.10       -2.25      5.26 o 
 -10   0  10        1.24        0.00      3.19 o 
  -9   0  10       15.47       24.56      4.25 o 
  -8   0  10      772.43      856.54     18.32 o 
  -7   0  10      456.10      481.05      9.28 o 
  -6   0  10      126.00      162.00      4.64 o 
  -5   0  10      806.87      766.94     12.09 o 
  -4   0  10       27.67       29.24      1.99 o 
  -3   0  10     5409.59     5143.91     63.16 o 
  -2   0  10      331.98      333.73      5.74 o 
  -1   0  10        1.43       -0.38      0.61 o 
   0   0  10     1117.28      763.62     10.55 o 
   1   0  10      204.74      298.83      5.05 o 
   2   0  10     1151.45     1236.92     16.31 o 
   3   0  10     1794.04     2025.73     25.67 o 
   4   0  10      194.79      146.01      3.28 o 
   5   0  10      776.49      771.81     15.13 o 
   6   0  10       44.22       47.80      3.42 o 
   7   0  10     1368.79     1330.18     24.42 o 
   8   0  10      102.86      119.20      5.84 o 
   9   0  10        0.20        0.75      2.66 o 
  10   0  10       21.18       31.55      6.01 o 
  11   0  10        0.21       -0.75      3.76 o 
 -11   1  10       28.80       17.74      4.49 o 
 -10   1  10      196.63      215.62      6.37 o 
  -9   1  10       41.29       57.95      3.84 o 
  -8   1  10      174.38      200.82      4.92 o 
  -7   1  10      105.35      105.74      4.23 o 
  -6   1  10      154.03      142.61      5.64 o 
  -5   1  10      588.21      632.27      8.13 o 
  -4   1  10      192.15      187.83      3.04 o 
  -3   1  10     1865.30     2126.47     19.35 o 
  -2   1  10       42.74       58.50      1.51 o 
  -1   1  10      168.81      154.67      2.84 o 
   0   1  10      342.29      302.58      3.62 o 
   1   1  10     2793.97     2775.67     24.37 o 
   2   1  10      929.98      938.16      9.01 o 
   3   1  10      436.41      526.13      6.41 o 
   4   1  10       15.81        3.41      0.90 o 
   5   1  10        3.62        5.13      0.90 o 
   6   1  10       96.66       82.79      3.05 o 
   7   1  10      491.16      480.87      8.31 o 
   8   1  10      189.85      178.44      5.92 o 
   9   1  10        0.67       -1.72      1.85 o 
  10   1  10        0.94        0.25      2.17 o 
  11   1  10        6.26        0.00      4.51 o 
 -11   2  10        0.05        5.66      3.42 o 
 -10   2  10       11.78       15.02      3.16 o 
  -9   2  10       19.05       14.17      2.28 o 
  -8   2  10        0.63       -2.28      1.52 o 
  -7   2  10      101.88      101.72      3.35 o 
  -6   2  10        5.86        2.49      1.25 o 
  -5   2  10      300.38      361.58      5.51 o 
  -4   2  10      224.64      226.39      3.37 o 
  -3   2  10      183.61      215.96      3.17 o 
  -2   2  10      545.69      511.57      5.63 o 
  -1   2  10      160.19      106.42      2.04 o 
   0   2  10     3777.46     4235.21     36.59 o 
   1   2  10        9.34       22.81      1.06 o 
   2   2  10      852.47      824.97      8.09 o 
   3   2  10     1736.32     1933.92     19.40 o 
   4   2  10      107.59      151.30      3.64 o 
   5   2  10       77.74       66.59      2.17 o 
   6   2  10        0.86        1.85      1.84 o 
   7   2  10      549.85      550.67     10.68 o 
   8   2  10      102.61       96.72      4.61 o 
   9   2  10       20.85       16.36      3.04 o 
  10   2  10        0.47       -0.25      2.17 o 
 -11   3  10       12.72        7.81      6.76 o 
 -10   3  10       33.41       37.99      3.24 o 
  -9   3  10       31.79       41.90      3.30 o 
  -8   3  10        6.15        5.79      1.90 o 
  -7   3  10      222.12      206.50      4.75 o 
  -6   3  10      111.63      120.55      3.40 o 
  -5   3  10       48.50       23.20      2.43 o 
  -4   3  10      367.36      372.74      5.56 o 
  -3   3  10        3.84       -0.63      0.69 o 
  -2   3  10      361.74      402.25      4.84 o 
  -1   3  10      474.49      442.68      5.04 o 
   0   3  10        0.60        0.32      0.50 o 
   1   3  10      796.86      976.74      9.49 o 
   2   3  10      101.11       85.80      2.12 o 
   3   3  10     1025.29     1074.14     10.40 o 
   4   3  10      239.82      253.82      4.02 o 
   5   3  10       17.40       16.48      1.35 o 
   6   3  10      169.05      169.65      5.05 o 
   7   3  10      918.61      918.10     19.34 o 
   8   3  10       14.91       21.38      3.09 o 
   9   3  10        7.33        4.51      2.17 o 
  10   3  10        9.83        3.62      2.89 o 
 -10   4  10        0.06        0.46      2.53 o 
  -9   4  10        7.26        5.55      2.93 o 
  -8   4  10       25.24       26.36      2.67 o 
  -7   4  10        1.88        2.39      1.95 o 
  -6   4  10       59.16       58.61      4.43 o 
  -5   4  10       35.02       43.26      2.60 o 
  -4   4  10        0.68        0.88      1.11 o 
  -3   4  10      121.71      162.73      4.03 o 
  -2   4  10      689.60      575.51      6.44 o 
  -1   4  10       18.90       28.81      1.61 o 
   0   4  10      171.91      168.00      2.74 o 
   1   4  10      403.30      319.47      4.08 o 
   2   4  10        0.06        2.42      1.14 o 
   3   4  10      141.67      123.76      3.89 o 
   4   4  10      630.74      610.63      8.99 o 
   5   4  10       20.06       26.38      2.10 o 
   6   4  10      371.07      392.37      7.21 o 
   7   4  10       45.31       45.65      3.42 o 
   8   4  10      187.99      173.52      7.44 o 
   9   4  10       32.98       41.86      4.78 o 
  10   4  10        1.66       -1.98      3.00 o 
 -10   5  10        3.00        1.90      2.64 o 
  -9   5  10        8.07        7.17      2.21 o 
  -8   5  10        0.20       -0.83      1.82 o 
  -7   5  10      105.33      131.72      5.53 o 
  -6   5  10      614.01      597.03      9.71 o 
  -5   5  10       71.56       66.02      2.76 o 
  -4   5  10       17.09       16.29      1.64 o 
  -3   5  10      523.79      501.20      6.95 o 
  -2   5  10     4234.59     4030.44    108.57 o 
  -1   5  10      168.70      165.61      3.47 o 
   0   5  10       21.74       31.31      1.41 o 
   1   5  10        2.15        1.83      0.68 o 
   2   5  10      116.26      117.53      2.41 o 
   3   5  10        0.43        0.35      1.02 o 
   4   5  10        5.58        0.38      1.13 o 
   5   5  10      210.41      174.26     12.22 o 
   6   5  10      478.84      449.74     11.99 o 
   7   5  10      129.23      117.52      5.57 o 
   8   5  10       40.63       33.42      7.14 o 
   9   5  10        4.96        1.91      2.89 o 
  10   5  10       13.02       15.77      4.25 o 
  -9   6  10       10.32       10.87      3.58 o 
  -8   6  10        8.17       14.74      2.48 o 
  -7   6  10       13.64       15.07      2.42 o 
  -6   6  10        0.22        0.75      3.01 o 
  -5   6  10      714.64      645.40     12.27 o 
  -4   6  10       32.07       38.93      2.34 o 
  -3   6  10       10.83        7.85      1.39 o 
  -2   6  10      887.75      793.62      9.80 o 
  -1   6  10      343.39      301.08      4.54 o 
   0   6  10       17.20       21.32      1.35 o 
   1   6  10      239.88      255.53      3.71 o 
   2   6  10      132.15      136.49      2.98 o 
   3   6  10      222.19      217.73      4.66 o 
   4   6  10       28.43       22.17      2.43 o 
   5   6  10       12.39       13.52      1.89 o 
   6   6  10        3.97        1.02      2.49 o 
   7   6  10        6.62        9.39      3.19 o 
   8   6  10        0.35       -3.98      2.66 o 
   9   6  10        0.41        4.51      3.19 o 
  -9   7  10        0.02       -3.79      2.53 o 
  -8   7  10       15.79       18.13      2.67 o 
  -7   7  10       59.94       52.20      4.29 o 
  -6   7  10      127.76      117.43      4.38 o 
  -5   7  10        2.90       -1.06      2.06 o 
  -4   7  10        0.03       -1.30      1.57 o 
  -3   7  10       61.34       49.88      2.38 o 
  -2   7  10      107.23      116.38      3.26 o 
  -1   7  10       79.31       63.97      3.17 o 
   0   7  10      440.23      438.30      5.65 o 
   1   7  10       15.74       20.83      1.63 o 
   2   7  10       24.60       19.67      1.64 o 
   3   7  10       34.31       47.30      3.16 o 
   4   7  10        3.16        3.26      1.95 o 
   5   7  10        8.72       14.89      2.75 o 
   6   7  10        8.17       12.90      2.73 o 
   7   7  10      209.14      191.83      6.48 o 
   8   7  10       11.51       12.39      3.72 o 
   9   7  10       26.32       22.83      4.49 o 
  -8   8  10        7.13       11.36      2.97 o 
  -7   8  10        7.17        3.06      3.47 o 
  -6   8  10       53.64       49.18      3.43 o 
  -5   8  10      150.44      133.85      4.68 o 
  -4   8  10       78.99       90.13      3.93 o 
  -3   8  10       25.85       34.46      2.67 o 
  -2   8  10       27.09       43.36      3.14 o 
  -1   8  10       67.94       64.27      2.72 o 
   0   8  10      145.34      187.45      5.34 o 
   1   8  10      100.86      117.22      4.36 o 
   2   8  10       28.81       42.85      2.20 o 
   3   8  10      558.55      597.31     12.14 o 
   4   8  10        5.50        5.84      1.61 o 
   5   8  10        2.47       -1.27      1.99 o 
   6   8  10        3.91        2.25      2.29 o 
   7   8  10        0.75        0.49      2.29 o 
   8   8  10       23.07       26.09      4.49 o 
  -7   9  10        1.61       -0.51      2.10 o 
  -6   9  10        1.13        2.83      2.14 o 
  -5   9  10       21.78       26.48      2.75 o 
  -4   9  10        0.13       -2.64      1.76 o 
  -3   9  10       31.13       31.61      3.69 o 
  -2   9  10      110.30       94.77      4.57 o 
  -1   9  10       43.96       46.84      4.14 o 
   0   9  10       11.21        9.04      1.76 o 
   1   9  10       76.95       84.84      3.35 o 
   2   9  10      139.20      142.32     10.14 o 
   3   9  10      264.78      263.18      7.68 o 
   4   9  10       76.27       90.45      4.77 o 
   5   9  10       17.49       17.20      3.35 o 
   6   9  10       16.46       22.80      5.07 o 
   7   9  10        7.51        1.83      2.43 o 
  -6  10  10       10.10       19.13      2.81 o 
  -5  10  10       28.68       28.33      3.18 o 
  -4  10  10        2.41       -2.48      1.95 o 
  -3  10  10        1.76       -2.42      2.08 o 
  -2  10  10       45.56       45.62      3.54 o 
  -1  10  10      265.72      284.15     14.57 o 
   0  10  10        8.65        5.66      2.08 o 
   1  10  10        0.01        0.00      1.37 o 
   2  10  10        0.84        0.75      3.76 o 
   3  10  10       71.20       66.49      6.38 o 
   4  10  10      200.73      223.07      8.31 o 
   5  10  10        4.66        0.89      2.43 o 
   6  10  10        5.88        8.22      2.87 o 
  -5  11  10        8.10       15.11      3.30 o 
  -4  11  10        1.11        1.59      2.53 o 
  -3  11  10        0.06        2.07      2.43 o 
  -2  11  10        9.22       10.94      2.73 o 
  -1  11  10        0.00        0.16      2.08 o 
   0  11  10        3.88        1.82      2.19 o 
   1  11  10       20.65       21.78      5.26 o 
   2  11  10        0.05       -5.63      3.76 o 
   3  11  10        0.62        0.75      3.19 o 
   4  11  10        2.36        1.50      3.19 o 
  -2  12  10        1.34       -1.25      3.60 o 
  -1  12  10       10.89       -1.96      3.42 o 
   0  12  10       24.36       13.22      3.72 o 
   1  12  10        2.88        1.50      4.51 o 
   2  12  10        1.50       -4.51      4.51 o 
 -11   1  11        4.66        3.65      3.61 o 
 -10   1  11       36.98       38.46      3.46 o 
  -9   1  11       76.73       77.45      4.31 o 
  -8   1  11        0.19        2.35      1.74 o 
  -7   1  11       10.17        7.96      1.74 o 
  -6   1  11      287.02      281.32      5.05 o 
  -5   1  11      115.32      100.54      2.40 o 
  -4   1  11       21.28       20.32      1.22 o 
  -3   1  11       10.83       13.47      1.06 o 
  -2   1  11      583.63      798.13      8.10 o 
  -1   1  11      792.37      980.42      9.55 o 
   0   1  11     1008.22     1047.78     19.40 o 
   1   1  11     3293.68     3382.90     29.43 o 
   2   1  11      797.70      792.61      7.88 o 
   3   1  11      215.04      274.47      4.03 o 
   4   1  11      106.31      123.52      2.81 o 
   5   1  11       25.02       19.96      1.76 o 
   6   1  11      195.81      178.33      4.48 o 
   7   1  11       63.83       67.38      3.35 o 
   8   1  11       51.30       48.21      3.60 o 
   9   1  11        3.07        3.26      2.17 o 
  10   1  11        8.42       10.07      2.73 o 
 -11   2  11       34.70       29.32      4.78 o 
 -10   2  11       10.46        9.83      2.82 o 
  -9   2  11        7.00        3.39      1.74 o 
  -8   2  11       64.93       62.56      3.17 o 
  -7   2  11       63.65       65.15      3.10 o 
  -6   2  11       50.68       40.48      2.71 o 
  -5   2  11       26.01       27.41      1.43 o 
  -4   2  11      211.53      213.16      3.55 o 
  -3   2  11       13.57       10.81      0.94 o 
  -2   2  11       81.76       93.39      2.09 o 
  -1   2  11      181.62      180.23      2.70 o 
   0   2  11       15.21       19.85      1.62 o 
   1   2  11      110.10      110.32      2.20 o 
   2   2  11       30.87       19.15      1.57 o 
   3   2  11       31.98       49.98      2.81 o 
   4   2  11      537.23      547.85      6.87 o 
   5   2  11        0.00        1.09      1.16 o 
   6   2  11       29.49       32.34      2.21 o 
   7   2  11        6.91        8.40      2.80 o 
   8   2  11        5.51        5.51      2.24 o 
   9   2  11      161.56      168.64      6.99 o 
  10   2  11        3.53       11.92      3.70 o 
 -10   3  11        0.00       -2.11      2.00 o 
  -9   3  11        5.09       10.20      2.51 o 
  -8   3  11        0.00       -1.06      1.52 o 
  -7   3  11       96.42       90.39      5.66 o 
  -6   3  11      743.36      751.02     17.39 o 
  -5   3  11      253.02      285.98      5.70 o 
  -4   3  11        8.66       10.46      0.98 o 
  -3   3  11        2.78        0.88      0.55 o 
  -2   3  11      304.27      405.19      4.84 o 
  -1   3  11     3514.00     3324.29     29.33 o 
   0   3  11      188.17      231.19      3.32 o 
   1   3  11     2128.61     2270.48     20.44 o 
   2   3  11      164.91      156.49      2.69 o 
   3   3  11      147.35      105.42      1.86 o 
   4   3  11      133.57      130.55      2.87 o 
   5   3  11      187.60      193.83      3.65 o 
   6   3  11       29.80       32.39      2.87 o 
   7   3  11       33.31       49.17      3.74 o 
   8   3  11        9.53        5.66      2.29 o 
   9   3  11        0.08        3.53      2.08 o 
  10   3  11        4.84        6.76      3.19 o 
 -10   4  11       11.82       14.48      2.55 o 
  -9   4  11       46.05       49.57      3.49 o 
  -8   4  11       51.85       45.94      4.88 o 
  -7   4  11      320.89      311.64      5.94 o 
  -6   4  11      338.68      367.53      7.21 o 
  -5   4  11      206.98      199.66      4.24 o 
  -4   4  11       33.47       47.19      2.17 o 
  -3   4  11      741.98      712.72     10.03 o 
  -2   4  11       28.76       31.14      1.63 o 
  -1   4  11       99.20       86.94      2.03 o 
   0   4  11      163.31      132.99      2.48 o 
   1   4  11        1.79        9.96      0.92 o 
   2   4  11        8.09        4.21      0.85 o 
   3   4  11        0.96        1.03      0.53 o 
   4   4  11       67.98       77.44      2.80 o 
   5   4  11       84.06       97.98      3.24 o 
   6   4  11        8.49        8.40      2.29 o 
   7   4  11      935.14      896.36     16.16 o 
   8   4  11       11.99       11.87      4.28 o 
   9   4  11        2.68        1.50      2.89 o 
  10   4  11        3.44        2.63      3.19 o 
 -10   5  11       14.07       20.62      3.30 o 
  -9   5  11        0.64        1.43      2.04 o 
  -8   5  11       81.32       88.44      4.14 o 
  -7   5  11       39.57       30.39      3.42 o 
  -6   5  11       87.84       89.98      4.45 o 
  -5   5  11      189.46      142.64      3.74 o 
  -4   5  11      280.55      240.48      4.53 o 
  -3   5  11      335.15      335.60      5.42 o 
  -2   5  11      132.91      119.95      7.20 o 
  -1   5  11      493.42      521.84      6.16 o 
   0   5  11       80.84      108.64      2.89 o 
   1   5  11       55.67       52.94      1.96 o 
   2   5  11       54.31       69.70      2.26 o 
   3   5  11       97.76       98.16      3.05 o 
   4   5  11        7.68        4.72      1.27 o 
   5   5  11       82.04       83.00      3.24 o 
   6   5  11       43.77       59.45      3.32 o 
   7   5  11       99.49       83.81      7.89 o 
   8   5  11        3.71       -1.42      2.35 o 
   9   5  11       11.55       13.32      3.96 o 
  -9   6  11        3.43        0.09      2.21 o 
  -8   6  11        0.04       -0.75      2.43 o 
  -7   6  11       56.89       57.23      4.08 o 
  -6   6  11      165.12      165.08      5.02 o 
  -5   6  11       56.28       54.62      3.32 o 
  -4   6  11       71.23       67.10      2.81 o 
  -3   6  11      692.84      783.57     10.66 o 
  -2   6  11        0.00        3.71      1.25 o 
  -1   6  11      467.15      496.93      7.33 o 
   0   6  11       23.56       19.95      1.35 o 
   1   6  11        1.76        0.46      1.18 o 
   2   6  11       51.83       37.50      2.10 o 
   3   6  11       69.45       58.72      2.59 o 
   4   6  11        5.99        6.32      1.52 o 
   5   6  11        0.13        0.15      1.41 o 
   6   6  11       91.12       94.87      4.29 o 
   7   6  11        4.92        1.13      2.66 o 
   8   6  11       46.11       34.22      4.78 o 
   9   6  11        7.42        5.14      3.42 o 
  -9   7  11       18.69       24.13      4.78 o 
  -8   7  11        0.49        0.37      2.10 o 
  -7   7  11       47.84       41.43      3.32 o 
  -6   7  11       26.93       24.19      3.90 o 
  -5   7  11      195.71      196.25      5.40 o 
  -4   7  11        4.69        9.08      3.14 o 
  -3   7  11       66.25       69.54      2.94 o 
  -2   7  11      324.89      304.63      5.36 o 
  -1   7  11       41.44       42.15      2.42 o 
   0   7  11       34.90       35.25      1.98 o 
   1   7  11        2.84        1.59      1.11 o 
   2   7  11       52.07       45.54      2.20 o 
   3   7  11      668.64      714.17     10.51 o 
   4   7  11       18.69       11.80      2.29 o 
   5   7  11        0.00        1.46      1.49 o 
   6   7  11        7.36        8.76      2.60 o 
   7   7  11       10.03       12.37      3.42 o 
   8   7  11       27.47       25.74      4.25 o 
  -8   8  11        0.65       -2.49      2.04 o 
  -7   8  11       30.50       27.62      2.93 o 
  -6   8  11       10.57       15.71      2.59 o 
  -5   8  11       15.71       21.12      2.93 o 
  -4   8  11       36.54       45.98      3.47 o 
  -3   8  11       18.31       13.27      2.49 o 
  -2   8  11        8.78        7.67      1.82 o 
  -1   8  11      176.46      174.08      4.48 o 
   0   8  11      158.17      183.91      5.30 o 
   1   8  11       66.48       76.24      3.18 o 
   2   8  11      277.27      269.59      5.70 o 
   3   8  11      111.42      116.37      4.61 o 
   4   8  11       30.17       31.03      2.93 o 
   5   8  11       87.95       95.00      4.86 o 
   6   8  11        3.26        6.09      2.53 o 
   7   8  11        2.11        1.83      2.43 o 
   8   8  11        0.02        0.75      3.19 o 
  -7   9  11        1.19        2.14      2.21 o 
  -6   9  11       28.09       22.43      2.86 o 
  -5   9  11       15.27       13.49      2.48 o 
  -4   9  11        1.97       -0.22      1.76 o 
  -3   9  11        1.78       -1.45      1.56 o 
  -2   9  11      251.12      245.54      6.91 o 
  -1   9  11      134.31      137.24      8.73 o 
   0   9  11       34.65       33.47      2.48 o 
   1   9  11       48.07       36.41      2.52 o 
   2   9  11        0.21       -0.68      1.93 o 
   3   9  11      389.04      371.36      7.16 o 
   4   9  11      108.47      114.36      5.45 o 
   5   9  11       11.82       13.86      2.87 o 
   6   9  11        9.46       13.62      5.16 o 
   7   9  11        8.25        3.46      2.76 o 
  -6  10  11        6.78        1.60      2.28 o 
  -5  10  11        0.68        0.63      2.10 o 
  -4  10  11        2.06        5.77      2.39 o 
  -3  10  11        3.79       -2.92      1.95 o 
  -2  10  11      109.27      109.81      5.81 o 
  -1  10  11        8.70        8.64      2.43 o 
   0  10  11        3.94        3.12      1.99 o 
   1  10  11        0.00        0.24      1.49 o 
   2  10  11       60.11       59.16      5.31 o 
   3  10  11       28.35       24.79      3.96 o 
   4  10  11       10.53        8.41      3.51 o 
   5  10  11        4.76        3.05      2.43 o 
   6  10  11        0.11        3.00      2.60 o 
  -4  11  11        3.29       -1.18      2.19 o 
  -3  11  11        7.81       10.92      2.87 o 
  -2  11  11        1.54        6.95      2.43 o 
  -1  11  11       54.50       42.72      3.74 o 
   0  11  11        6.34        4.51      2.19 o 
   1  11  11        0.55       -0.75      4.51 o 
   2  11  11        0.20        0.00      4.51 o 
   3  11  11        0.20       -0.75      2.89 o 
   4  11  11        9.12       11.07      3.96 o 
  -2  12  11       34.75       38.43      3.98 o 
  -1  12  11        0.14       -3.12      2.08 o 
   0  12  11        0.36       -1.13      3.19 o 
   1  12  11        2.53       -4.51      4.51 o 
 -11   0  12        1.39       -2.25      3.76 o 
 -10   0  12      313.59      351.65     11.69 o 
  -9   0  12      297.46      302.81     10.35 o 
  -8   0  12        0.73        1.78      5.26 o 
  -7   0  12       64.44       77.98      5.17 o 
  -6   0  12      283.44      320.41      6.96 o 
  -5   0  12      562.36      552.76     11.48 o 
  -4   0  12      968.07     1100.44     15.84 o 
  -3   0  12      914.78     1232.02     20.63 o 
  -2   0  12     5225.90     5798.05     70.68 o 
  -1   0  12      707.30      731.07     10.69 o 
   0   0  12      256.42      201.23      4.03 o 
   1   0  12     1065.26     1193.01     15.90 o 
   2   0  12        9.54        5.02      1.18 o 
   3   0  12     4888.16     5755.38     70.08 o 
   4   0  12        6.82        8.11      2.25 o 
   5   0  12        3.69        0.00      1.59 o 
   6   0  12       94.22       80.88      4.49 o 
   7   0  12       50.73       52.59      4.25 o 
   8   0  12        1.00        1.88      2.12 o 
   9   0  12      140.91      129.20      9.77 o 
  10   0  12       68.27       99.91     10.52 o 
 -11   1  12        3.09        1.94      3.11 o 
 -10   1  12        2.42       -1.08      2.10 o 
  -9   1  12        0.61        1.79      2.14 o 
  -8   1  12       34.68       26.00      2.86 o 
  -7   1  12       95.62       91.90      4.23 o 
  -6   1  12      141.10      135.16      3.04 o 
  -5   1  12      172.05      176.58      3.59 o 
  -4   1  12       60.55       66.95      2.01 o 
  -3   1  12     1414.07     1577.83     15.05 o 
  -2   1  12        5.87        3.62      0.78 o 
  -1   1  12      423.85      397.27      4.73 o 
   0   1  12      121.95      127.11      3.62 o 
   1   1  12      375.34      413.64      4.73 o 
   2   1  12     5110.84     5240.25     45.17 o 
   3   1  12       32.01       26.96      1.02 o 
   4   1  12      136.89      135.10      2.82 o 
   5   1  12        3.26        9.03      1.50 o 
   6   1  12      287.68      295.15      5.91 o 
   7   1  12      469.43      510.75      8.80 o 
   8   1  12       46.36       45.54      3.60 o 
   9   1  12        1.43        3.26      2.17 o 
  10   1  12        1.05       -0.38      2.66 o 
 -10   2  12        0.68       -2.54      3.76 o 
  -9   2  12       22.34       25.55      2.44 o 
  -8   2  12       40.47       46.10      3.46 o 
  -7   2  12      175.14      181.08      5.44 o 
  -6   2  12      185.22      190.24      4.26 o 
  -5   2  12        0.27        0.63      0.89 o 
  -4   2  12      153.92      193.55      3.47 o 
  -3   2  12       17.78       45.68      1.68 o 
  -2   2  12      492.49      542.22      6.10 o 
  -1   2  12       28.25       22.33      1.18 o 
   0   2  12        4.36        1.80      0.94 o 
   1   2  12       96.03       59.39      2.63 o 
   2   2  12        6.80        0.38      0.62 o 
   3   2  12        0.16        1.21      0.78 o 
   4   2  12      799.79      784.82     13.28 o 
   5   2  12      552.51      570.62      8.51 o 
   6   2  12        2.82        3.91      1.57 o 
   7   2  12       16.97       21.08      2.73 o 
   8   2  12       46.31       47.77      3.74 o 
   9   2  12        1.22        5.63      2.92 o 
  10   2  12        8.80       19.41      3.04 o 
 -10   3  12        0.04       -3.00      2.04 o 
  -9   3  12       10.92       19.37      2.67 o 
  -8   3  12        0.18        1.08      2.93 o 
  -7   3  12      196.35      241.23      7.64 o 
  -6   3  12      105.24      124.50      3.60 o 
  -5   3  12       60.24       53.15      3.44 o 
  -4   3  12       25.86       20.02      1.59 o 
  -3   3  12      175.10      214.08      3.30 o 
  -2   3  12      744.31      844.93      8.81 o 
  -1   3  12       47.22       43.99      1.54 o 
   0   3  12      779.73      669.94      7.15 o 
   1   3  12      267.76      267.37      3.61 o 
   2   3  12        3.06        2.87      0.64 o 
   3   3  12      596.72      663.52      7.97 o 
   4   3  12       12.73        2.72      0.93 o 
   5   3  12       66.29       64.52      2.72 o 
   6   3  12     1565.87     1511.88     22.40 o 
   7   3  12       48.28       49.64      3.74 o 
   8   3  12      155.10      141.03      5.48 o 
   9   3  12        4.15        2.03      2.29 o 
  10   3  12        1.05        4.03      2.89 o 
 -10   4  12        0.09       -2.83      1.89 o 
  -9   4  12        0.64       -0.38      1.82 o 
  -8   4  12       52.22       52.81      4.29 o 
  -7   4  12       55.80       46.77      2.87 o 
  -6   4  12      348.20      348.81      6.29 o 
  -5   4  12        0.02        2.21      1.17 o 
  -4   4  12       44.16       63.22      4.66 o 
  -3   4  12      142.62      145.90      3.26 o 
  -2   4  12      287.39      285.14      4.32 o 
  -1   4  12       18.02       42.96      1.63 o 
   0   4  12      212.23      207.34      3.26 o 
   1   4  12      154.55      189.45      2.99 o 
   2   4  12      510.01      629.06      7.10 o 
   3   4  12       38.60       33.47      2.39 o 
   4   4  12        2.75        3.43      1.27 o 
   5   4  12       45.65       50.36      2.80 o 
   6   4  12       23.33       38.38      3.17 o 
   7   4  12       34.62       26.65      2.97 o 
   8   4  12       63.72       50.03      3.90 o 
   9   4  12        2.07        3.14      2.89 o 
  10   4  12        2.72        7.34      7.14 o 
 -10   5  12        6.61       13.90      4.25 o 
  -9   5  12       12.43       15.93      5.63 o 
  -8   5  12        4.79        1.90      4.15 o 
  -7   5  12        9.91       12.10      2.21 o 
  -6   5  12     1266.76     1201.74     16.60 o 
  -5   5  12       37.52       35.12      2.38 o 
  -4   5  12        0.44        1.10      1.21 o 
  -3   5  12       94.88       87.49      3.18 o 
  -2   5  12      470.65      485.52      6.84 o 
  -1   5  12       41.70       30.64      1.50 o 
   0   5  12      472.23      425.99      5.25 o 
   1   5  12       14.19        9.47      1.00 o 
   2   5  12      509.66      513.39      6.04 o 
   3   5  12      159.00      176.80      4.11 o 
   4   5  12      106.22       96.82      3.74 o 
   5   5  12      125.41      147.33      4.19 o 
   6   5  12       24.16       27.94      2.97 o 
   7   5  12        2.55       -2.44      1.63 o 
   8   5  12       17.45       16.51      3.72 o 
   9   5  12        0.04        1.50      2.89 o 
  -9   6  12        0.16        1.97      2.16 o 
  -8   6  12       29.83       29.57      4.63 o 
  -7   6  12        0.08        0.23      1.77 o 
  -6   6  12        6.30       11.40      2.82 o 
  -5   6  12      111.21      116.43      4.19 o 
  -4   6  12        8.93        6.20      1.56 o 
  -3   6  12      114.20      116.75      3.32 o 
  -2   6  12      601.67      582.25      8.92 o 
  -1   6  12        7.12       12.79      1.45 o 
   0   6  12      242.92      250.10      5.60 o 
   1   6  12        2.09       -0.06      0.84 o 
   2   6  12      127.87      139.89      3.26 o 
   3   6  12       24.29       19.90      2.06 o 
   4   6  12       11.27       13.95      1.95 o 
   5   6  12       10.26        8.96      1.75 o 
   6   6  12      126.42      110.89      9.10 o 
   7   6  12        0.09       -1.78      3.00 o 
   8   6  12        1.47        1.43      4.88 o 
   9   6  12        5.74        3.29      3.42 o 
  -9   7  12        0.35        1.58      2.93 o 
  -8   7  12       27.65       30.95      3.11 o 
  -7   7  12       61.48       48.72      3.62 o 
  -6   7  12       67.59       74.50      3.93 o 
  -5   7  12       46.96       51.37      3.35 o 
  -4   7  12        1.26       -1.54      1.66 o 
  -3   7  12      830.30      817.66     10.63 o 
  -2   7  12      492.40      523.38      7.57 o 
  -1   7  12      347.01      341.51      6.46 o 
   0   7  12       30.83       32.10      2.28 o 
   1   7  12       40.35       60.35      2.42 o 
   2   7  12       63.48       54.35      2.67 o 
   3   7  12      157.26      179.14      4.99 o 
   4   7  12        0.67       -0.23      1.43 o 
   5   7  12        0.33       -0.91      0.70 o 
   6   7  12      106.68      119.27      5.05 o 
   7   7  12       16.89       21.32      3.96 o 
   8   7  12        3.74        8.75      8.26 o 
  -8   8  12       19.03       19.91      2.86 o 
  -7   8  12        0.83       -1.23      2.04 o 
  -6   8  12       20.89       21.02      2.67 o 
  -5   8  12        0.31        0.77      1.82 o 
  -4   8  12        4.11        2.16      1.82 o 
  -3   8  12        9.29       11.12      2.14 o 
  -2   8  12        0.31        0.16      1.45 o 
  -1   8  12      152.35      118.35      3.93 o 
   0   8  12      405.40      414.74      7.32 o 
   1   8  12        8.63        4.55      1.57 o 
   2   8  12      143.40      148.10      4.31 o 
   3   8  12      332.25      339.46      6.53 o 
   4   8  12       15.26        2.29      2.16 o 
   5   8  12        2.42        0.75      2.17 o 
   6   8  12       42.72       46.72      3.90 o 
   7   8  12        3.78        4.32      3.38 o 
   8   8  12        0.70       -3.76      3.76 o 
  -7   9  12        4.90        4.64      2.28 o 
  -6   9  12       10.06        5.65      2.33 o 
  -5   9  12        2.93        5.59      2.21 o 
  -4   9  12        0.56        0.64      1.89 o 
  -3   9  12       22.66       22.83      2.59 o 
  -2   9  12       94.46       72.35      4.08 o 
  -1   9  12      108.38      100.93      4.61 o 
   0   9  12       30.10       31.94      2.97 o 
   1   9  12       94.13       85.95      3.49 o 
   2   9  12       19.15       20.22      2.64 o 
   3   9  12       59.30       40.64      6.57 o 
   4   9  12       97.08      111.79      6.70 o 
   5   9  12       37.83       38.34      3.60 o 
   6   9  12        4.52        4.23      2.43 o 
   7   9  12        5.79        6.53      3.42 o 
  -6  10  12       10.47        8.82      2.82 o 
  -5  10  12        0.90       -2.09      2.28 o 
  -4  10  12        6.54        6.35      2.53 o 
  -3  10  12        2.43       -0.88      2.86 o 
  -2  10  12        0.51        0.97      2.19 o 
  -1  10  12       41.81       41.53      4.02 o 
   0  10  12        0.00       -1.50      1.72 o 
   1  10  12       33.89       36.75      3.16 o 
   2  10  12       67.62       80.55      8.54 o 
   3  10  12       27.95       24.33      3.96 o 
   4  10  12        2.30        6.01      3.19 o 
   5  10  12       11.34       12.38      3.98 o 
  -4  11  12        2.85        2.58      2.53 o 
  -3  11  12        0.65       -2.30      2.43 o 
  -2  11  12       15.29       12.18      2.87 o 
  -1  11  12       12.13       16.49      2.84 o 
   0  11  12       14.00       15.08      2.64 o 
   1  11  12       21.07       27.04      6.01 o 
   2  11  12        1.17       -0.75      4.51 o 
   3  11  12       13.25       13.33      4.13 o 
   4  11  12       18.07       12.24      7.51 o 
  -1  12  12        0.05       -0.58      2.26 o 
   0  12  12        0.70        1.50      4.51 o 
 -10   1  13       77.60       83.15      4.68 o 
  -9   1  13        2.13        1.13      2.25 o 
  -8   1  13       49.96       57.56      3.18 o 
  -7   1  13        0.51        1.50      1.64 o 
  -6   1  13        0.94        0.62      1.00 o 
  -5   1  13      100.93      113.38      2.74 o 
  -4   1  13      201.53      270.72      4.06 o 
  -3   1  13      211.93      204.55      3.42 o 
  -2   1  13     1118.99     1197.11     11.69 o 
  -1   1  13        1.73        0.00      0.61 o 
   0   1  13        8.54       16.97      1.00 o 
   1   1  13     1205.34     1402.03     13.13 o 
   2   1  13     1236.14     1432.51     15.12 o 
   3   1  13      253.63      301.50      3.78 o 
   4   1  13        0.15        2.68      1.23 o 
   5   1  13      187.06      191.01      4.40 o 
   6   1  13      187.95      193.75      5.73 o 
   7   1  13     1152.68     1123.48     15.46 o 
   8   1  13        1.29        2.77      1.99 o 
   9   1  13       36.56       43.31      3.74 o 
  10   1  13        1.63        1.13      3.38 o 
 -10   2  13        2.13        3.76      3.42 o 
  -9   2  13       10.59        6.07      2.42 o 
  -8   2  13       12.30       12.78      1.98 o 
  -7   2  13       20.25       25.49      2.32 o 
  -6   2  13        2.92        3.52      1.34 o 
  -5   2  13      111.18      126.59      3.46 o 
  -4   2  13       89.74      103.87      2.65 o 
  -3   2  13      106.53      118.17      2.72 o 
  -2   2  13      576.53      616.09      6.82 o 
  -1   2  13      582.80      523.25      5.97 o 
   0   2  13       34.30       30.70      1.31 o 
   1   2  13      162.55      158.36      2.95 o 
   2   2  13      157.58      163.45      2.70 o 
   3   2  13       75.90       61.28      1.90 o 
   4   2  13      372.07      340.01      5.03 o 
   5   2  13        3.12        1.40      1.52 o 
   6   2  13      592.75      606.66      9.52 o 
   7   2  13       33.63       36.84      3.42 o 
   8   2  13       14.71       10.71      3.23 o 
   9   2  13       15.16       12.86      2.99 o 
  10   2  13        0.71        1.69      2.43 o 
 -10   3  13        0.91       -2.00      3.42 o 
  -9   3  13      129.19      125.08      4.81 o 
  -8   3  13        2.11       10.10      2.21 o 
  -7   3  13      217.26      234.74      5.19 o 
  -6   3  13      892.23      856.82     11.27 o 
  -5   3  13       47.25       55.31      2.48 o 
  -4   3  13       16.05       22.69      1.73 o 
  -3   3  13      434.73      487.77      7.65 o 
  -2   3  13       12.33       12.14      1.00 o 
  -1   3  13      595.72      650.89      8.29 o 
   0   3  13       19.17       17.60      1.34 o 
   1   3  13      382.83      345.60      4.39 o 
   2   3  13       55.43       51.99      2.13 o 
   3   3  13        0.21        0.52      0.80 o 
   4   3  13      144.55      156.09      3.22 o 
   5   3  13      376.81      417.09     10.84 o 
   6   3  13     2075.93     1945.55     27.75 o 
   7   3  13      222.11      215.68      6.64 o 
   8   3  13        9.76       17.93      4.05 o 
   9   3  13        5.86        3.00      2.17 o 
  10   3  13        0.11       -1.00      2.17 o 
 -10   4  13        1.66        3.56      2.14 o 
  -9   4  13        4.78        3.99      2.39 o 
  -8   4  13        0.22        0.96      1.89 o 
  -7   4  13       65.73       66.97      3.19 o 
  -6   4  13      486.53      456.39      7.43 o 
  -5   4  13      244.29      230.25      5.32 o 
  -4   4  13      125.71      147.08      3.51 o 
  -3   4  13      119.13      120.31      3.21 o 
  -2   4  13      344.03      246.67      3.72 o 
  -1   4  13        7.47        9.56      0.89 o 
   0   4  13        9.78       16.46      1.15 o 
   1   4  13        1.78        0.75      0.72 o 
   2   4  13       75.25       71.62      1.87 o 
   3   4  13       58.67       63.99      2.36 o 
   4   4  13       78.13       74.68      2.80 o 
   5   4  13      592.24      597.81      9.26 o 
   6   4  13      531.76      510.59     10.39 o 
   7   4  13      273.23      225.45      6.78 o 
   8   4  13       36.33       33.81      3.42 o 
   9   4  13        2.60        0.97      3.49 o 
  -9   5  13        2.82       -0.27      2.04 o 
  -8   5  13        0.18        0.78      1.89 o 
  -7   5  13        0.22       -1.75      1.95 o 
  -6   5  13       99.26       99.24      6.39 o 
  -5   5  13      100.51       94.88      3.40 o 
  -4   5  13      345.58      322.40      5.60 o 
  -3   5  13      217.57      173.02      6.99 o 
  -2   5  13       58.15       65.80      2.47 o 
  -1   5  13       69.21      102.50      2.97 o 
   0   5  13       56.53       73.88      2.63 o 
   1   5  13      135.93      146.30      3.14 o 
   2   5  13      555.55      573.53      7.22 o 
   3   5  13        1.46        1.05      1.19 o 
   4   5  13       10.75       15.87      2.15 o 
   5   5  13       59.96       74.53      4.12 o 
   6   5  13       85.20       85.84      8.19 o 
   7   5  13       13.22        3.69      2.08 o 
   8   5  13       15.20       16.65      2.87 o 
   9   5  13        0.14        4.30      2.89 o 
  -9   6  13        0.69        3.78      2.28 o 
  -8   6  13       64.17       60.00      3.93 o 
  -7   6  13       35.52       31.42      2.99 o 
  -6   6  13        0.21       -0.57      1.76 o 
  -5   6  13      163.87      148.72      4.57 o 
  -4   6  13      493.08      471.29      7.34 o 
  -3   6  13       24.10       25.24      1.98 o 
  -2   6  13     1588.89     1552.30     19.24 o 
  -1   6  13       50.76       47.15      2.50 o 
   0   6  13      535.56      548.38      6.62 o 
   1   6  13       12.99       11.35      1.34 o 
   2   6  13      394.64      408.56      7.02 o 
   3   6  13      330.25      323.38      6.27 o 
   4   6  13       49.27       53.45      3.69 o 
   5   6  13        9.01        5.41      2.02 o 
   6   6  13       63.60       77.48      4.19 o 
   7   6  13      104.69      117.00      6.62 o 
   8   6  13       18.35       17.52      3.72 o 
   9   6  13        4.31       -0.38      3.19 o 
  -8   7  13        0.33       -2.25      1.95 o 
  -7   7  13       22.50       22.42      2.72 o 
  -6   7  13        3.23        1.96      2.28 o 
  -5   7  13        3.60        2.08      1.89 o 
  -4   7  13        0.58        3.18      1.76 o 
  -3   7  13        0.02        3.67      1.60 o 
  -2   7  13      391.13      357.93      6.00 o 
  -1   7  13       25.95       22.87      1.93 o 
   0   7  13        9.13        9.40      1.66 o 
   1   7  13       63.16       53.66      2.47 o 
   2   7  13      119.24      138.45      3.93 o 
   3   7  13      449.26      442.05      7.76 o 
   4   7  13        0.61        0.46      1.41 o 
   5   7  13        0.04       -0.32      1.56 o 
   6   7  13       11.16       10.82      4.36 o 
   7   7  13        6.21        4.51      4.13 o 
   8   7  13        1.10        2.66      3.42 o 
  -8   8  13        1.06       -0.91      2.10 o 
  -7   8  13        2.54        0.25      2.17 o 
  -6   8  13        4.48        6.32      2.21 o 
  -5   8  13        4.60        3.31      2.04 o 
  -4   8  13        0.01       -1.67      1.82 o 
  -3   8  13       67.97       60.63      3.43 o 
  -2   8  13      461.95      465.59      7.23 o 
  -1   8  13      455.69      436.91      9.09 o 
   0   8  13       72.33       66.11      3.18 o 
   1   8  13        1.94        0.44      1.43 o 
   2   8  13      429.54      409.30      7.48 o 
   3   8  13       34.75       42.67      2.80 o 
   4   8  13      294.16      304.68      6.53 o 
   5   8  13       91.00       99.50      4.73 o 
   6   8  13        6.51        7.95      2.53 o 
   7   8  13        9.88        6.01      3.19 o 
  -7   9  13        6.49        8.26      2.52 o 
  -6   9  13        1.04        0.36      1.98 o 
  -5   9  13       24.39       29.77      2.97 o 
  -4   9  13       13.39       17.26      2.59 o 
  -3   9  13        4.07        6.34      1.97 o 
  -2   9  13        2.23        3.65      2.08 o 
  -1   9  13        0.36       -0.83      3.52 o 
   0   9  13        0.52       -0.80      1.37 o 
   1   9  13        0.43       -1.17      1.87 o 
   2   9  13       41.84       34.68      4.99 o 
   3   9  13       26.68       29.62      3.29 o 
   4   9  13        0.24       -2.66      1.99 o 
   5   9  13        2.78        3.12      1.99 o 
   6   9  13        0.00        1.97      2.43 o 
  -6  10  13        0.09        1.78      2.39 o 
  -5  10  13        0.89        0.51      2.42 o 
  -4  10  13        0.24       -1.72      2.19 o 
  -3  10  13       10.97       11.98      2.72 o 
  -2  10  13       76.42       69.21      4.42 o 
  -1  10  13        1.66        3.33      2.19 o 
   0  10  13        8.09        5.46      2.08 o 
   1  10  13       37.02       43.24      3.42 o 
   2  10  13        1.42        0.21      1.78 o 
   3  10  13        0.12        1.64      2.89 o 
   4  10  13       33.17       40.69      4.78 o 
   5  10  13        9.77        9.91      2.97 o 
  -4  11  13        4.26       -0.52      2.43 o 
  -3  11  13        4.40        2.56      2.64 o 
  -2  11  13        2.19        0.97      2.96 o 
  -1  11  13        0.41       -2.07      2.08 o 
   0  11  13        0.43       -1.67      2.35 o 
   1  11  13        9.92        8.83      3.06 o 
   2  11  13       10.04       12.77      5.26 o 
   3  11  13        3.66        8.09      3.42 o 
 -10   0  14        7.74        7.45      3.42 o 
  -9   0  14       20.49       13.07      3.96 o 
  -8   0  14        2.76       -0.55      2.89 o 
  -7   0  14       66.73       78.99      6.76 o 
  -6   0  14      312.56      346.80      7.85 o 
  -5   0  14      369.52      407.25      7.96 o 
  -4   0  14      228.44      249.03      8.05 o 
  -3   0  14        0.00        0.32      1.09 o 
  -2   0  14      115.95      128.19      3.54 o 
  -1   0  14       87.53      106.83      2.97 o 
   0   0  14     1026.25     1237.59     16.77 o 
   1   0  14       95.13      126.50      3.30 o 
   2   0  14        6.62        5.95      1.25 o 
   3   0  14      424.57      516.16      8.28 o 
   4   0  14       13.71        4.13      1.59 o 
   5   0  14        8.07       13.41      2.66 o 
   6   0  14       10.06       19.05      3.19 o 
   7   0  14       63.04       55.79      5.63 o 
   8   0  14      118.35      120.72      8.26 o 
   9   0  14       26.68       44.32      6.76 o 
  10   0  14        0.40       -0.75      4.51 o 
 -10   1  14        4.67        4.66      2.48 o 
  -9   1  14        4.58        2.64      3.04 o 
  -8   1  14        1.10        1.01      1.74 o 
  -7   1  14      119.60      128.38      4.21 o 
  -6   1  14      201.34      177.14      4.26 o 
  -5   1  14       23.37       23.10      1.55 o 
  -4   1  14      119.17      105.78      2.72 o 
  -3   1  14      894.42      941.07      9.78 o 
  -2   1  14      274.92      299.88      4.12 o 
  -1   1  14       89.96       95.50      2.03 o 
   0   1  14      684.83      622.54      7.45 o 
   1   1  14     1545.09     1539.80     14.36 o 
   2   1  14      154.23      143.43      2.52 o 
   3   1  14      999.29      915.37     10.37 o 
   4   1  14       24.99       24.05      1.76 o 
   5   1  14       28.00       36.61      3.04 o 
   6   1  14      177.33      176.31      4.78 o 
   7   1  14      160.62      153.42      4.57 o 
   8   1  14        8.61        6.67      2.29 o 
   9   1  14       15.33       16.50      2.73 o 
  10   1  14        3.78        4.85      4.51 o 
 -10   2  14        0.57        5.43      3.42 o 
  -9   2  14      106.05      109.34      4.06 o 
  -8   2  14        0.40       -2.30      1.64 o 
  -7   2  14       43.05       37.78      2.72 o 
  -6   2  14       28.08       47.65      3.41 o 
  -5   2  14        1.07        3.29      1.29 o 
  -4   2  14       76.94       89.34      2.62 o 
  -3   2  14        5.71        2.48      0.79 o 
  -2   2  14       60.07       61.15      1.83 o 
  -1   2  14      358.56      304.80      4.12 o 
   0   2  14        4.65       10.95      0.84 o 
   1   2  14        0.61        1.46      0.84 o 
   2   2  14      280.59      253.58      3.57 o 
   3   2  14      206.98      224.34      3.80 o 
   4   2  14      351.23      342.51      5.16 o 
   5   2  14      455.02      433.89      7.38 o 
   6   2  14       62.58       73.69      3.52 o 
   7   2  14      750.09      753.12     14.62 o 
   8   2  14        0.35        1.10      1.99 o 
   9   2  14        2.70        7.00      2.43 o 
  10   2  14        1.36        0.53      2.29 o 
 -10   3  14       14.81       21.01      3.14 o 
  -9   3  14       10.70       10.90      3.04 o 
  -8   3  14        3.76        7.43      2.32 o 
  -7   3  14      460.54      441.32      7.56 o 
  -6   3  14        0.37        5.34      1.87 o 
  -5   3  14       18.67       12.67      1.52 o 
  -4   3  14        0.57        1.42      1.11 o 
  -3   3  14       23.73       36.21      1.65 o 
  -2   3  14       15.03       12.48      1.15 o 
  -1   3  14       81.35       94.24      2.18 o 
   0   3  14       10.06       11.37      1.00 o 
   1   3  14       56.96       67.94      1.88 o 
   2   3  14      190.90      222.21      3.31 o 
   3   3  14      190.29      202.67      3.66 o 
   4   3  14       79.65       85.37      2.48 o 
   5   3  14      476.16      493.60     10.11 o 
   6   3  14      204.57      248.71      6.78 o 
   7   3  14       13.26       10.05      2.43 o 
   8   3  14        1.87        0.98      1.99 o 
   9   3  14        1.37        1.15      2.29 o 
  10   3  14        3.98        8.94      2.73 o 
 -10   4  14       17.48       20.53      3.25 o 
  -9   4  14       22.78       16.01      2.59 o 
  -8   4  14        1.44        3.49      2.21 o 
  -7   4  14       36.29       26.88      2.41 o 
  -6   4  14       23.67       12.89      2.25 o 
  -5   4  14        4.90        3.65      1.66 o 
  -4   4  14      270.09      248.75      4.75 o 
  -3   4  14      193.85      192.65      3.89 o 
  -2   4  14       16.31        9.21      1.00 o 
  -1   4  14       13.74       14.62      1.15 o 
   0   4  14      259.40      263.50      5.07 o 
   1   4  14       62.49       58.62      1.85 o 
   2   4  14       64.08       54.25      1.75 o 
   3   4  14        0.08        0.65      0.91 o 
   4   4  14       90.67       88.54      3.18 o 
   5   4  14       11.63       10.89      1.76 o 
   6   4  14       66.01       60.77      4.03 o 
   7   4  14       22.65       11.02      2.60 o 
   8   4  14       39.18       42.44      3.90 o 
   9   4  14        0.00       -0.43      2.40 o 
  -9   5  14        0.79       -0.20      2.10 o 
  -8   5  14        0.63        0.52      2.17 o 
  -7   5  14      177.67      146.82      4.95 o 
  -6   5  14        7.61       18.43      2.17 o 
  -5   5  14      204.39      202.87      5.70 o 
  -4   5  14      313.11      302.58      6.37 o 
  -3   5  14      145.68      159.20      4.28 o 
  -2   5  14       18.26       22.12      1.68 o 
  -1   5  14      226.60      195.26      3.37 o 
   0   5  14       47.63       46.14      2.02 o 
   1   5  14       74.37       84.90      2.58 o 
   2   5  14      199.37      200.02      4.04 o 
   3   5  14      187.83      178.21      4.31 o 
   4   5  14       38.64       33.92      2.42 o 
   5   5  14      164.68      176.89      4.76 o 
   6   5  14       40.62       37.99      3.42 o 
   7   5  14        5.12        1.02      3.96 o 
   8   5  14       15.98       17.05      2.97 o 
   9   5  14        3.13        5.45      5.63 o 
  -9   6  14        0.42        1.17      2.07 o 
  -8   6  14        0.01       -2.54      1.89 o 
  -7   6  14        0.84        4.61      2.21 o 
  -6   6  14        6.50        7.61      2.04 o 
  -5   6  14        3.22        2.28      1.82 o 
  -4   6  14      149.74      165.51      4.18 o 
  -3   6  14      338.37      308.50      6.37 o 
  -2   6  14        7.45        4.41      1.45 o 
  -1   6  14       30.72       30.76      1.95 o 
   0   6  14       53.29       60.67      2.08 o 
   1   6  14       23.37       30.66      1.83 o 
   2   6  14      464.61      475.90     11.49 o 
   3   6  14      104.88      109.48      3.73 o 
   4   6  14       21.88       15.24      1.95 o 
   5   6  14       57.98       61.45      3.90 o 
   6   6  14        0.90       -2.77      1.85 o 
   7   6  14       67.03       62.57      4.29 o 
   8   6  14       15.96       16.42      3.96 o 
  -8   7  14       33.79       43.98      3.62 o 
  -7   7  14       14.26       13.31      2.48 o 
  -6   7  14        2.89        2.82      1.82 o 
  -5   7  14       11.77       13.59      2.39 o 
  -4   7  14      167.63      187.47      5.22 o 
  -3   7  14     1321.82     1286.59     15.23 o 
  -2   7  14      466.78      441.48      7.87 o 
  -1   7  14        0.50        0.85      1.25 o 
   0   7  14       57.87       56.04      2.90 o 
   1   7  14       41.22       57.46      2.89 o 
   2   7  14      311.13      298.63      5.99 o 
   3   7  14      346.74      328.28      6.46 o 
   4   7  14       15.14       11.02      1.76 o 
   5   7  14       10.38       14.03      2.14 o 
   6   7  14       27.54       27.02      2.97 o 
   7   7  14        4.65        7.17      4.51 o 
   8   7  14        0.98        0.38      3.19 o 
  -7   8  14        1.91        4.10      2.21 o 
  -6   8  14       32.21       39.82      3.35 o 
  -5   8  14        4.28        1.20      1.89 o 
  -4   8  14        2.08        3.40      1.89 o 
  -3   8  14      200.07      191.64      6.53 o 
  -2   8  14      182.61      197.34      6.81 o 
  -1   8  14       96.81       91.69      7.91 o 
   0   8  14      115.15      100.96      3.62 o 
   1   8  14       74.77       79.41      3.46 o 
   2   8  14       71.05       66.80      4.61 o 
   3   8  14      266.56      261.94      6.08 o 
   4   8  14       20.00       25.16      2.48 o 
   5   8  14       32.18       26.40      3.69 o 
   6   8  14       11.66       18.30      3.09 o 
   7   8  14        5.30       10.73      6.38 o 
  -7   9  14       19.60       21.34      2.97 o 
  -6   9  14        2.16        2.93      2.30 o 
  -5   9  14        3.31        2.83      2.14 o 
  -4   9  14       12.70       14.54      3.36 o 
  -3   9  14        0.40       -0.94      1.88 o 
  -2   9  14      120.07      103.15      4.73 o 
  -1   9  14       43.63       38.23      2.80 o 
   0   9  14        0.50        1.40      1.49 o 
   1   9  14       20.36       22.14      2.53 o 
   2   9  14       24.92       28.76      2.87 o 
   3   9  14       53.43       67.77      4.18 o 
   4   9  14        4.82        6.05      2.29 o 
   5   9  14       20.43       32.19      3.60 o 
   6   9  14       14.79       12.73      2.97 o 
  -5  10  14        0.32       -1.97      2.14 o 
  -4  10  14        0.03       -3.12      2.08 o 
  -3  10  14        1.56        2.36      2.19 o 
  -2  10  14       12.71       14.89      2.64 o 
  -1  10  14        3.49        5.85      3.40 o 
   0  10  14        8.76        6.33      2.19 o 
   1  10  14       14.71       15.71      3.70 o 
   2  10  14       18.89       23.53      2.97 o 
   3  10  14       19.42       16.67      4.13 o 
   4  10  14        2.12        1.37      2.89 o 
   5  10  14       33.38       35.51      3.74 o 
  -3  11  14        6.19        4.37      2.64 o 
  -2  11  14        4.25        5.31      2.82 o 
  -1  11  14        2.81       -1.93      2.19 o 
   0  11  14        1.45       -0.75      4.51 o 
   1  11  14        0.08        0.45      2.50 o 
   2  11  14        3.14        6.76      4.51 o 
   3  11  14        3.48        1.50      4.51 o 
 -10   1  15       11.14       12.98      2.90 o 
  -9   1  15       17.64       16.12      4.23 o 
  -8   1  15        4.61        5.43      2.42 o 
  -7   1  15      334.38      343.53      6.42 o 
  -6   1  15      254.27      269.24      5.23 o 
  -5   1  15       98.80       89.11      2.65 o 
  -4   1  15        3.82        6.76      0.96 o 
  -3   1  15      840.45      961.21     11.37 o 
  -2   1  15      335.00      298.00      4.12 o 
  -1   1  15      700.75      775.62      8.22 o 
   0   1  15      488.62      578.96      7.12 o 
   1   1  15      322.67      303.98      4.02 o 
   2   1  15      711.11      860.45      8.87 o 
   3   1  15       51.68       53.60      1.98 o 
   4   1  15        3.96        3.59      1.27 o 
   5   1  15       51.31       58.15      3.23 o 
   6   1  15      899.53      921.43     13.03 o 
   7   1  15        3.26        2.71      1.66 o 
   8   1  15        2.33        4.51      2.66 o 
   9   1  15        0.91       -0.64      2.45 o 
  10   1  15        1.06        1.98      3.00 o 
 -10   2  15        2.03        2.63      3.72 o 
  -9   2  15       35.24       29.02      2.66 o 
  -8   2  15       28.63       25.53      2.48 o 
  -7   2  15      641.98      648.84      9.57 o 
  -6   2  15      176.74      190.15      5.04 o 
  -5   2  15       29.05       32.66      3.04 o 
  -4   2  15       21.58       15.82      1.30 o 
  -3   2  15       80.67       90.61      2.33 o 
  -2   2  15     1168.19     1339.71     13.44 o 
  -1   2  15        1.28        1.93      0.77 o 
   0   2  15       20.30       23.54      1.27 o 
   1   2  15        2.03       -0.09      0.64 o 
   2   2  15      740.64      876.29      9.06 o 
   3   2  15      220.01      242.06      4.11 o 
   4   2  15       12.62        6.75      1.63 o 
   5   2  15        0.90        4.10      1.37 o 
   6   2  15       29.76       30.25      4.12 o 
   7   2  15        0.09        3.06      1.99 o 
   8   2  15        0.06       -0.75      1.73 o 
   9   2  15       15.65        8.26      3.90 o 
  10   2  15       19.29       33.26      4.20 o 
 -10   3  15        8.08        9.09      3.09 o 
  -9   3  15        1.57        4.88      2.02 o 
  -8   3  15        2.34       -0.08      1.69 o 
  -7   3  15       55.15       55.20      3.12 o 
  -6   3  15     1142.97     1081.83     20.42 o 
  -5   3  15        1.46       -1.55      1.58 o 
  -4   3  15      108.96      117.02      3.34 o 
  -3   3  15       49.25       53.47      1.82 o 
  -2   3  15       42.88       52.35      1.77 o 
  -1   3  15        1.24        6.44      1.18 o 
   0   3  15        2.40        3.65      0.77 o 
   1   3  15       40.22       45.04      1.65 o 
   2   3  15      628.02      640.97      7.11 o 
   3   3  15      230.50      195.29      3.76 o 
   4   3  15      150.33      133.95      3.08 o 
   5   3  15       78.07       72.61      5.78 o 
   6   3  15       17.42       35.96      3.16 o 
   7   3  15       21.26       30.92      4.10 o 
   8   3  15        5.95        6.26      2.17 o 
   9   3  15       37.28       43.80      5.37 o 
 -10   4  15       15.26       18.48      2.86 o 
  -9   4  15       12.54       17.95      2.59 o 
  -8   4  15       16.99       10.22      2.36 o 
  -7   4  15       69.47       94.28      4.33 o 
  -6   4  15      203.21      183.30      4.60 o 
  -5   4  15       12.36       14.36      1.86 o 
  -4   4  15        6.07       17.19      1.79 o 
  -3   4  15        6.97        6.91      1.34 o 
  -2   4  15       10.70       10.78      1.49 o 
  -1   4  15      792.63      722.45      8.05 o 
   0   4  15      305.41      268.16      3.97 o 
   1   4  15      313.87      237.22      3.71 o 
   2   4  15      267.42      292.32      4.75 o 
   3   4  15        2.02        1.63      1.29 o 
   4   4  15       43.91       44.54      2.52 o 
   5   4  15        0.47       -0.54      1.90 o 
   6   4  15      676.67      655.75     15.57 o 
   7   4  15       56.30       56.35      4.25 o 
   8   4  15       66.31       71.88      4.90 o 
   9   4  15        8.77        1.33      2.52 o 
  -9   5  15        3.55        3.09      2.10 o 
  -8   5  15        8.91       16.69      2.67 o 
  -7   5  15       33.66       23.79      3.83 o 
  -6   5  15      225.45      222.55      5.19 o 
  -5   5  15       22.52       21.17      2.39 o 
  -4   5  15       50.33       39.48      2.38 o 
  -3   5  15       37.71       40.08      2.60 o 
  -2   5  15      209.40      204.83      4.14 o 
  -1   5  15       19.76       20.91      1.44 o 
   0   5  15       42.21       56.80      2.03 o 
   1   5  15        2.83        1.63      0.96 o 
   2   5  15      865.80      827.67     11.54 o 
   3   5  15       58.36       55.91      2.93 o 
   4   5  15       26.40       28.89      2.33 o 
   5   5  15       58.05       55.86      3.11 o 
   6   5  15      109.84      101.63      4.73 o 
   7   5  15       81.54       97.63      5.17 o 
   8   5  15       13.66       14.23      2.73 o 
   9   5  15        1.84        3.38      3.19 o 
  -9   6  15        1.84        2.88      2.16 o 
  -8   6  15       10.23        8.93      2.71 o 
  -7   6  15       45.83       35.95      3.17 o 
  -6   6  15        0.01        1.27      1.82 o 
  -5   6  15        4.20        4.54      1.64 o 
  -4   6  15       36.99       35.43      2.59 o 
  -3   6  15        3.82        1.84      1.52 o 
  -2   6  15      112.09      139.14      3.66 o 
  -1   6  15       85.10       77.98      2.87 o 
   0   6  15      474.79      463.81      8.45 o 
   1   6  15      123.62      129.62      3.19 o 
   2   6  15      217.49      227.98      5.16 o 
   3   6  15      615.48      599.90      9.47 o 
   4   6  15        0.74        0.75      2.06 o 
   5   6  15      182.95      200.48      7.16 o 
   6   6  15       34.37       36.36      3.65 o 
   7   6  15        0.15       -1.10      1.99 o 
   8   6  15       10.30        6.01      3.19 o 
  -8   7  15        1.01        3.27      2.28 o 
  -7   7  15       25.84       23.91      2.82 o 
  -6   7  15       10.19        8.58      2.15 o 
  -5   7  15       24.00       33.47      2.97 o 
  -4   7  15       63.43       61.78      3.70 o 
  -3   7  15       15.27       23.33      2.29 o 
  -2   7  15     1286.63     1208.91     14.50 o 
  -1   7  15       35.88       32.91      2.54 o 
   0   7  15       91.26      107.85      3.65 o 
   1   7  15      119.13       97.97      3.55 o 
   2   7  15        4.77        0.56      1.50 o 
   3   7  15      184.25      175.33      4.68 o 
   4   7  15        1.88        2.06      1.57 o 
   5   7  15        0.09        0.20      1.84 o 
   6   7  15       16.34       18.39      2.81 o 
   7   7  15       28.74       38.56      7.89 o 
   8   7  15        0.34       -4.33      2.89 o 
  -7   8  15       18.87       19.73      4.55 o 
  -6   8  15       20.01       30.40      3.25 o 
  -5   8  15        0.74       -2.08      2.60 o 
  -4   8  15       69.70       51.88      3.35 o 
  -3   8  15      624.57      559.26      9.83 o 
  -2   8  15        0.82       -0.20      1.45 o 
  -1   8  15        5.07       -0.38      1.50 o 
   0   8  15        7.90       13.02      1.97 o 
   1   8  15        3.11        0.69      1.99 o 
   2   8  15      150.63      163.12      5.30 o 
   3   8  15       36.98       36.77      2.80 o 
   4   8  15       29.59       37.21      2.90 o 
   5   8  15        0.43        0.27      1.77 o 
   6   8  15        4.51        6.38      3.19 o 
   7   8  15        5.86        2.43      3.42 o 
  -6   9  15        6.30        5.72      2.42 o 
  -5   9  15        0.87        0.86      1.89 o 
  -4   9  15       53.05       57.47      3.81 o 
  -3   9  15       50.39       45.04      3.85 o 
  -2   9  15        3.86        3.49      2.29 o 
  -1   9  15       49.92       52.10      5.20 o 
   0   9  15       13.04       11.36      2.00 o 
   1   9  15       20.20       31.34      3.05 o 
   2   9  15       21.95       28.44      3.39 o 
   3   9  15        7.10        7.94      2.19 o 
   4   9  15        2.85        1.62      1.65 o 
   5   9  15        1.40        3.76      2.60 o 
   6   9  15       31.25       34.57      4.78 o 
  -5  10  15        7.21        5.46      2.42 o 
  -4  10  15        2.86        2.21      2.53 o 
  -3  10  15       11.91       10.31      2.72 o 
  -2  10  15       13.90        9.56      2.53 o 
  -1  10  15        8.78       13.48      2.64 o 
   0  10  15        9.31        9.56      2.89 o 
   1  10  15        9.03        7.38      2.29 o 
   2  10  15       15.94       19.77      2.87 o 
   3  10  15        0.00        2.39      2.89 o 
   4  10  15        2.63       -0.48      2.89 o 
  -3  11  15        6.40        0.75      2.66 o 
  -2  11  15        6.74        9.13      2.72 o 
  -1  11  15        9.24        5.79      2.64 o 
   0  11  15       10.67       14.55      3.42 o 
   1  11  15       16.49       13.22      3.06 o 
   2  11  15        6.96        6.01      3.19 o 
 -10   0  16        0.18        1.73      3.42 o 
  -9   0  16       57.10       59.35      5.84 o 
  -8   0  16        8.13       10.00      3.42 o 
  -7   0  16      265.69      279.03      9.77 o 
  -6   0  16       86.79       99.50      4.08 o 
  -5   0  16        0.67       -0.19      1.23 o 
  -4   0  16        3.60        1.50      1.23 o 
  -3   0  16      117.55      145.75      3.98 o 
  -2   0  16      747.22      651.60     10.53 o 
  -1   0  16       41.02       32.67      1.99 o 
   0   0  16        4.94        0.38      1.33 o 
   1   0  16      137.80      167.64      5.70 o 
   2   0  16      585.89      566.63      9.04 o 
   3   0  16        6.52        0.75      1.59 o 
   4   0  16     1236.79     1120.73     23.66 o 
   5   0  16      110.86      143.51      5.84 o 
   6   0  16      273.76      279.32      8.75 o 
   7   0  16        2.94       -1.13      2.12 o 
   8   0  16       37.72       33.94      4.13 o 
   9   0  16        8.20       15.77      5.26 o 
  10   0  16       21.92       34.55      6.76 o 
 -10   1  16        0.49       -2.92      2.33 o 
  -9   1  16       11.54       17.84      2.80 o 
  -8   1  16       18.34       22.46      4.01 o 
  -7   1  16       54.51       59.50      3.29 o 
  -6   1  16      111.12      101.95      5.69 o 
  -5   1  16        7.33        4.91      1.07 o 
  -4   1  16      190.79      188.73      3.43 o 
  -3   1  16      264.90      256.37      3.98 o 
  -2   1  16        0.41       -0.63      0.82 o 
  -1   1  16      530.17      522.20      6.17 o 
   0   1  16      831.70      851.46      9.81 o 
   1   1  16      306.64      286.59      3.97 o 
   2   1  16       51.85       74.18      1.90 o 
   3   1  16      179.77      185.37      3.51 o 
   4   1  16      296.73      289.14      5.61 o 
   5   1  16       98.57      114.65      3.81 o 
   6   1  16      754.38      737.36     11.24 o 
   7   1  16       22.95       28.31      3.04 o 
   8   1  16       13.63       16.13      2.60 o 
   9   1  16       25.24       41.45      4.10 o 
 -10   2  16       85.04       88.99      9.77 o 
  -9   2  16        4.77       -0.47      2.53 o 
  -8   2  16       49.32       42.55      2.84 o 
  -7   2  16       44.81       48.93      2.94 o 
  -6   2  16      253.81      258.99      5.38 o 
  -5   2  16      177.62      184.59      4.73 o 
  -4   2  16      240.24      237.21      3.96 o 
  -3   2  16       75.79      100.70      2.40 o 
  -2   2  16        0.25        1.99      0.82 o 
  -1   2  16      794.92      756.29      8.16 o 
   0   2  16       46.37       71.33      1.88 o 
   1   2  16       23.01       26.48      1.35 o 
   2   2  16      405.88      458.65      5.48 o 
   3   2  16      167.88      199.35      3.72 o 
   4   2  16      129.37      111.85      3.47 o 
   5   2  16      239.68      226.87      7.70 o 
   6   2  16      841.53      751.23     16.66 o 
   7   2  16       16.21        7.03      2.29 o 
   8   2  16        0.17        1.33      1.99 o 
   9   2  16       17.34       22.61      3.30 o 
 -10   3  16       31.87       33.02      5.84 o 
  -9   3  16        9.56        4.18      2.14 o 
  -8   3  16        1.96        2.35      1.74 o 
  -7   3  16      213.35      203.62      4.99 o 
  -6   3  16        0.28        4.16      1.69 o 
  -5   3  16      101.17       91.59      3.21 o 
  -4   3  16       29.68       37.03      2.20 o 
  -3   3  16        0.09        2.00      1.11 o 
  -2   3  16        7.04        2.51      0.82 o 
  -1   3  16        9.45        7.58      0.92 o 
   0   3  16       37.71       47.89      1.75 o 
   1   3  16       73.56       83.99      2.12 o 
   2   3  16        4.55        7.34      1.11 o 
   3   3  16       69.93       92.66      2.64 o 
   4   3  16      109.83      101.88      2.78 o 
   5   3  16      178.06      185.14      5.77 o 
   6   3  16       25.91       35.37      3.30 o 
   7   3  16       92.64      119.47      5.34 o 
   8   3  16        7.84       12.69      2.60 o 
   9   3  16        1.46        4.13      2.43 o 
  -9   4  16       12.32       11.60      2.48 o 
  -8   4  16       53.77       64.41      4.00 o 
  -7   4  16        4.41        4.89      1.69 o 
  -6   4  16       35.58       36.77      3.00 o 
  -5   4  16      109.47      110.62      3.44 o 
  -4   4  16       58.82       65.49      2.73 o 
  -3   4  16      150.25      149.47      3.66 o 
  -2   4  16        8.31        5.60      1.46 o 
  -1   4  16        4.58        4.88      1.00 o 
   0   4  16        7.94        3.69      0.96 o 
   1   4  16       38.55       32.35      1.57 o 
   2   4  16      642.27      679.08      9.64 o 
   3   4  16       11.96        9.19      1.52 o 
   4   4  16       35.97       25.00      2.10 o 
   5   4  16       52.10       54.78      4.94 o 
   6   4  16      178.56      206.21      6.61 o 
   7   4  16       77.80       70.07      4.47 o 
   8   4  16       19.39       18.47      3.04 o 
   9   4  16        2.41       -3.12      2.08 o 
  -9   5  16        2.91       11.43      2.67 o 
  -8   5  16       87.60       78.90      5.96 o 
  -7   5  16       15.77        4.44      2.19 o 
  -6   5  16       36.39       29.15      2.52 o 
  -5   5  16       36.17       22.26      1.98 o 
  -4   5  16       21.94       22.66      2.00 o 
  -3   5  16      468.99      450.48      7.04 o 
  -2   5  16      104.05      107.63      3.21 o 
  -1   5  16       55.16       63.22      2.54 o 
   0   5  16       48.07       53.39      2.08 o 
   1   5  16      174.98      176.44      3.30 o 
   2   5  16        0.61        1.10      1.41 o 
   3   5  16      149.51      170.71      5.05 o 
   4   5  16       11.97       11.71      1.88 o 
   5   5  16      312.78      306.79      7.65 o 
   6   5  16      162.50      162.48      5.74 o 
   7   5  16      112.39       99.54      5.17 o 
   8   5  16       32.62       29.13      3.76 o 
  -8   6  16        9.42       12.52      2.67 o 
  -7   6  16        1.29        2.17      3.17 o 
  -6   6  16        1.58        2.45      1.90 o 
  -5   6  16       96.78       90.59      3.41 o 
  -4   6  16        0.98        0.48      1.16 o 
  -3   6  16       19.60       12.77      1.95 o 
  -2   6  16      412.76      426.18      6.76 o 
  -1   6  16      811.79      812.84     10.34 o 
   0   6  16       65.79       61.61      2.66 o 
   1   6  16       45.00       50.19      2.41 o 
   2   6  16      395.41      373.99      6.85 o 
   3   6  16        0.22        0.05      1.43 o 
   4   6  16        0.07       -0.46      1.52 o 
   5   6  16      185.48      203.97      5.64 o 
   6   6  16       36.37       31.34      4.20 o 
   7   6  16       33.60       29.01      3.42 o 
   8   6  16        3.64        2.63      3.19 o 
  -8   7  16        7.65        9.81      2.64 o 
  -7   7  16        2.32        5.30      2.21 o 
  -6   7  16       12.28        9.74      2.42 o 
  -5   7  16        0.23        1.84      1.89 o 
  -4   7  16      253.18      229.59      5.99 o 
  -3   7  16      302.76      328.01     10.95 o 
  -2   7  16       15.82       18.40      2.20 o 
  -1   7  16        4.15        4.30      1.52 o 
   0   7  16       23.94       23.94      3.14 o 
   1   7  16       22.65       23.46      2.43 o 
   2   7  16      430.70      441.11      7.87 o 
   3   7  16       32.07       38.17      2.71 o 
   4   7  16      114.34      140.91      4.48 o 
   5   7  16       36.89       40.35      3.05 o 
   6   7  16       64.27       74.30      4.73 o 
   7   7  16       15.63       22.56      4.25 o 
  -7   8  16        5.40        3.43      2.28 o 
  -6   8  16        0.13       -0.27      2.04 o 
  -5   8  16        8.35        2.97      2.04 o 
  -4   8  16      132.95      124.12      4.57 o 
  -3   8  16       31.45       21.49      2.59 o 
  -2   8  16       39.71       44.12      3.54 o 
  -1   8  16       11.69       16.12      2.28 o 
   0   8  16        0.30        1.29      1.66 o 
   1   8  16       30.86       33.78      2.87 o 
   2   8  16        8.96        5.72      1.99 o 
   3   8  16        0.30       -1.99      1.43 o 
   4   8  16       23.59       23.63      2.59 o 
   5   8  16        4.73        5.09      1.82 o 
   6   8  16       11.06       11.50      3.42 o 
   7   8  16        0.26       -3.35      7.89 o 
  -6   9  16        3.29       -1.01      1.98 o 
  -5   9  16        3.69        0.57      2.02 o 
  -4   9  16        9.52       10.63      2.42 o 
  -3   9  16       16.97       22.78      3.30 o 
  -2   9  16      201.38      180.85      6.17 o 
  -1   9  16        2.83        1.62      3.14 o 
   0   9  16        7.75        7.19      2.08 o 
   1   9  16        8.01        6.62      2.08 o 
   2   9  16       22.55       25.69      2.87 o 
   3   9  16        5.74        1.50      3.72 o 
   4   9  16        1.68        1.60      1.95 o 
   5   9  16        0.92       -1.25      2.17 o 
  -5  10  16        0.87       -3.66      4.93 o 
  -4  10  16        4.25        4.95      2.64 o 
  -3  10  16        0.90        1.00      2.53 o 
  -2  10  16        6.31       10.19      3.11 o 
  -1  10  16        8.25        8.53      2.64 o 
   0  10  16        3.75        3.91      2.50 o 
   1  10  16        0.32       -2.35      2.68 o 
   2  10  16       13.57       13.72      2.70 o 
   3  10  16        0.96       -4.25      2.83 o 
   4  10  16        2.48       -0.14      2.89 o 
  -2  11  16        0.00        0.60      2.34 o 
  -1  11  16        4.72        3.57      3.38 o 
   0  11  16        6.75        7.32      3.38 o 
   1  11  16       16.12       10.45      3.06 o 
   2  11  16       12.06        7.40      3.42 o 
 -10   1  17        0.41       -2.17      2.33 o 
  -9   1  17       46.51       35.58      4.99 o 
  -8   1  17      104.65       95.54      4.86 o 
  -7   1  17       59.16       62.19      3.50 o 
  -6   1  17        4.47        5.65      1.59 o 
  -5   1  17       88.46       99.63      2.72 o 
  -4   1  17      142.40      175.16      3.36 o 
  -3   1  17      314.33      317.15      4.68 o 
  -2   1  17       68.32       60.96      2.64 o 
  -1   1  17      101.12       98.62      2.80 o 
   0   1  17        2.69        2.65      0.58 o 
   1   1  17      138.84      131.29      2.95 o 
   2   1  17      285.16      270.76      3.94 o 
   3   1  17       22.32       20.77      1.88 o 
   4   1  17      624.64      667.10      9.84 o 
   5   1  17      609.50      638.65      9.93 o 
   6   1  17        1.11        6.14      2.17 o 
   7   1  17       20.18       14.34      2.60 o 
   8   1  17        3.06        0.48      1.85 o 
   9   1  17        0.00        3.27      2.29 o 
 -10   2  17       22.53       31.14      6.45 o 
  -9   2  17        0.10        0.44      2.53 o 
  -8   2  17        0.00       -2.25      1.70 o 
  -7   2  17      459.74      452.28      7.72 o 
  -6   2  17      110.66      104.14      3.97 o 
  -5   2  17       10.32       11.23      1.82 o 
  -4   2  17       92.50      104.78      3.12 o 
  -3   2  17      102.25      114.52      2.74 o 
  -2   2  17        0.48        0.48      0.77 o 
  -1   2  17       12.02       15.42      1.15 o 
   0   2  17        2.45        4.81      0.92 o 
   1   2  17      475.32      472.80      5.81 o 
   2   2  17      180.52      229.44      4.14 o 
   3   2  17       16.14       17.13      1.45 o 
   4   2  17       24.77       16.24      1.71 o 
   5   2  17       81.96       87.14      3.35 o 
   6   2  17       22.07       21.77      2.73 o 
   7   2  17      144.14      130.55      6.59 o 
   8   2  17        6.41       15.87      2.87 o 
   9   2  17        0.99        0.25      2.17 o 
  -9   3  17       14.61       13.18      2.67 o 
  -8   3  17        0.03       -0.81      1.69 o 
  -7   3  17       31.18       41.49      4.45 o 
  -6   3  17        0.13       -1.31      1.39 o 
  -5   3  17       31.09       35.38      2.38 o 
  -4   3  17        6.30       -0.71      1.27 o 
  -3   3  17        0.08        0.44      1.17 o 
  -2   3  17      352.42      347.76      4.96 o 
  -1   3  17       73.97       74.32      2.12 o 
   0   3  17       56.67       69.52      1.98 o 
   1   3  17       21.83       34.80      1.62 o 
   2   3  17      208.09      179.42      3.66 o 
   3   3  17        7.03        8.89      1.17 o 
   4   3  17        3.94       -0.43      1.27 o 
   5   3  17       18.94       11.32      2.43 o 
   6   3  17      191.97      173.04      5.92 o 
   7   3  17       34.17       28.71      4.29 o 
   8   3  17       48.86       53.33      4.18 o 
   9   3  17        9.11        1.97      2.43 o 
  -9   4  17        0.32       -3.05      2.10 o 
  -8   4  17       35.15       51.71      3.73 o 
  -7   4  17       20.64       18.55      2.29 o 
  -6   4  17        1.79        0.18      1.56 o 
  -5   4  17        0.21        0.16      1.45 o 
  -4   4  17      214.37      210.50      4.67 o 
  -3   4  17      186.02      177.26      4.06 o 
  -2   4  17       15.26       10.83      1.52 o 
  -1   4  17      153.17      159.85      3.19 o 
   0   4  17        0.06        0.06      0.84 o 
   1   4  17     1116.62     1067.72     11.18 o 
   2   4  17      201.89      188.77      4.28 o 
   3   4  17        1.56        2.00      1.19 o 
   4   4  17       59.83       57.39      2.97 o 
   5   4  17      190.65      166.02      5.48 o 
   6   4  17       20.60       21.81      2.87 o 
   7   4  17      119.72      124.67      6.72 o 
   8   4  17        1.20        0.00      2.17 o 
   9   4  17        0.02       -1.75      2.17 o 
  -9   5  17        3.10        0.25      2.16 o 
  -8   5  17       32.58       33.03      3.17 o 
  -7   5  17        3.37        3.79      2.14 o 
  -6   5  17       31.08       19.74      2.80 o 
  -5   5  17       46.78       59.50      3.06 o 
  -4   5  17        7.57        6.49      1.83 o 
  -3   5  17      143.37      180.34      4.22 o 
  -2   5  17      148.78      128.30      3.55 o 
  -1   5  17       18.13       21.18      1.73 o 
   0   5  17      146.67      122.36      2.88 o 
   1   5  17      184.36      175.76      3.47 o 
   2   5  17      611.00      625.84      9.57 o 
   3   5  17       40.82       31.50      2.87 o 
   4   5  17       14.49       25.51      2.28 o 
   5   5  17        1.68        4.33      1.99 o 
   6   5  17      119.79      121.29      5.57 o 
   7   5  17       14.88       18.36      2.97 o 
   8   5  17        0.43        0.04      2.29 o 
  -8   6  17        0.45        1.27      2.21 o 
  -7   6  17       97.08      107.68      4.77 o 
  -6   6  17       49.28       56.29      3.56 o 
  -5   6  17       14.24       13.78      1.88 o 
  -4   6  17      205.60      208.34      4.75 o 
  -3   6  17      164.97      139.74      3.94 o 
  -2   6  17      512.47      514.22      7.85 o 
  -1   6  17      146.20      154.74      3.89 o 
   0   6  17       18.06       14.37      1.64 o 
   1   6  17        1.01       -1.91      1.27 o 
   2   6  17      514.52      512.76      9.76 o 
   3   6  17      241.43      225.14      5.32 o 
   4   6  17      117.77      114.35      4.73 o 
   5   6  17       35.48       53.30      3.90 o 
   6   6  17       62.96       37.74      5.53 o 
   7   6  17       34.13       38.00      3.74 o 
   8   6  17        0.05        2.25      4.51 o 
  -8   7  17        2.17        5.94      2.59 o 
  -7   7  17        0.06       -1.75      2.71 o 
  -6   7  17       56.64       55.64      4.03 o 
  -5   7  17       20.03       10.45      2.21 o 
  -4   7  17        5.53        6.57      1.79 o 
  -3   7  17       66.76       63.10      3.06 o 
  -2   7  17       53.36       32.25      2.32 o 
  -1   7  17        6.80        4.84      1.61 o 
   0   7  17       24.90       36.15      2.71 o 
   1   7  17       38.87       46.02      3.30 o 
   2   7  17        9.28        6.75      1.82 o 
   3   7  17       44.87       48.88      3.18 o 
   4   7  17        8.23        4.52      1.82 o 
   5   7  17       13.17        5.90      2.19 o 
   6   7  17        1.85        0.99      2.08 o 
   7   7  17        4.67        9.39      3.72 o 
  -7   8  17       39.30       39.08      3.55 o 
  -6   8  17        6.57        1.64      2.32 o 
  -5   8  17       72.48       69.44      4.11 o 
  -4   8  17        6.54       14.28      2.42 o 
  -3   8  17      282.58      272.93      6.63 o 
  -2   8  17       69.71       67.22      4.45 o 
  -1   8  17       24.41       31.90      2.59 o 
   0   8  17        0.87       -0.77      2.12 o 
   1   8  17        8.58        7.90      2.08 o 
   2   8  17       85.03       75.83      4.18 o 
   3   8  17       46.19       37.19      3.15 o 
   4   8  17        0.06       -1.17      1.66 o 
   5   8  17        3.74        3.28      1.89 o 
   6   8  17        9.57        6.59      3.42 o 
  -6   9  17        7.34       14.65      2.81 o 
  -5   9  17        3.16        0.36      2.38 o 
  -4   9  17        5.61        6.03      2.33 o 
  -3   9  17       95.48       84.45      6.83 o 
  -2   9  17       29.87       28.98      3.18 o 
  -1   9  17        1.55        3.02      1.84 o 
   0   9  17        2.37        4.45      1.99 o 
   1   9  17       28.03       34.31      4.48 o 
   2   9  17        5.10       -0.48      2.06 o 
   3   9  17       17.20       19.63      2.64 o 
   4   9  17       12.66       17.56      2.64 o 
   5   9  17        7.91       14.45      2.97 o 
  -4  10  17      111.59      124.75     10.64 o 
  -3  10  17        1.81        0.66      2.53 o 
  -2  10  17        4.43        3.34      3.80 o 
  -1  10  17       14.97       15.13      2.64 o 
   0  10  17       18.10       16.04      3.06 o 
   1  10  17       42.30       43.29      3.74 o 
   2  10  17        1.95        1.18      2.19 o 
   3  10  17       15.42       26.26      3.30 o 
   4  10  17        5.37        3.29      3.42 o 
  -1  11  17        0.31       -3.00      2.50 o 
   0  11  17       48.74       56.51      5.23 o 
 -10   0  18       47.60       40.45      5.56 o 
  -9   0  18       24.78       16.08      3.96 o 
  -8   0  18      102.55      124.74      7.44 o 
  -7   0  18      795.36      845.86     19.38 o 
  -6   0  18       23.61       23.61      2.72 o 
  -5   0  18       49.09       54.67      3.28 o 
  -4   0  18        0.14        0.00      1.23 o 
  -3   0  18      256.29      283.48      6.27 o 
  -2   0  18     2455.28     2555.99     33.51 o 
  -1   0  18      929.41      889.18     13.43 o 
   0   0  18        9.89       18.12      2.85 o 
   1   0  18      436.43      435.15      7.65 o 
   2   0  18      297.81      310.52      6.17 o 
   3   0  18      364.19      413.42      9.82 o 
   4   0  18      404.85      427.73     16.15 o 
   5   0  18      131.39      104.54      9.01 o 
   6   0  18      645.33      668.57     15.08 o 
   7   0  18        1.82        4.17      2.35 o 
   8   0  18        9.00       11.27      4.51 o 
   9   0  18       15.33       24.79      6.01 o 
 -10   1  18        0.06       -0.30      2.52 o 
  -9   1  18        0.59       -1.59      2.33 o 
  -8   1  18      135.33      133.31      5.32 o 
  -7   1  18      165.92      163.12      4.54 o 
  -6   1  18      144.01      136.57      3.90 o 
  -5   1  18       12.70       11.32      1.74 o 
  -4   1  18        3.00        4.32      1.15 o 
  -3   1  18      233.44      265.08      4.25 o 
  -2   1  18        0.50        0.22      1.34 o 
  -1   1  18      396.13      347.93      4.80 o 
   0   1  18      521.82      526.11      6.91 o 
   1   1  18      231.02      248.88      3.88 o 
   2   1  18        2.61        4.91      1.24 o 
   3   1  18       46.88       36.32      2.25 o 
   4   1  18      439.36      425.58      7.29 o 
   5   1  18      847.17      798.32     14.09 o 
   6   1  18      260.81      272.24      6.08 o 
   7   1  18       15.14       20.18      2.73 o 
   8   1  18       22.93       24.35      4.32 o 
   9   1  18       25.57       24.70      4.25 o 
  -9   2  18        3.56        0.44      2.64 o 
  -8   2  18       34.56       35.03      3.20 o 
  -7   2  18        5.29        7.47      2.21 o 
  -6   2  18       65.17       66.39      3.44 o 
  -5   2  18        0.45        0.94      1.52 o 
  -4   2  18       10.48       11.97      1.66 o 
  -3   2  18       62.02       81.96      2.43 o 
  -2   2  18      148.73      163.66      3.19 o 
  -1   2  18       48.51       58.07      1.98 o 
   0   2  18       11.57       18.74      1.29 o 
   1   2  18      334.73      336.56      4.64 o 
   2   2  18      221.71      263.41      4.48 o 
   3   2  18       25.32       23.20      2.04 o 
   4   2  18        1.28       -0.75      1.27 o 
   5   2  18       20.57       19.34      2.04 o 
   6   2  18      251.77      235.03      6.91 o 
   7   2  18        0.01        3.70      1.99 o 
   8   2  18        0.89        0.00      2.17 o 
   9   2  18        0.44        1.36      3.04 o 
  -9   3  18        4.76        5.21      2.28 o 
  -8   3  18        8.99        5.19      2.11 o 
  -7   3  18       25.49       27.30      2.90 o 
  -6   3  18       21.02       22.24      2.20 o 
  -5   3  18        7.60       12.50      2.53 o 
  -4   3  18       32.35       34.04      2.24 o 
  -3   3  18        1.44        0.49      1.17 o 
  -2   3  18      118.84       96.48      2.79 o 
  -1   3  18      116.33      124.57      2.74 o 
   0   3  18      141.45      121.45      2.70 o 
   1   3  18       15.55       20.99      1.59 o 
   2   3  18      218.37      202.32      3.94 o 
   3   3  18       49.53       54.57      2.58 o 
   4   3  18       28.68       39.01      2.52 o 
   5   3  18      124.04      114.46      5.20 o 
   6   3  18        8.98        9.14      2.29 o 
   7   3  18       46.13       54.92      4.18 o 
   8   3  18       29.53       29.22      3.47 o 
   9   3  18        0.14        3.76      2.83 o 
  -9   4  18       18.44       10.95      2.82 o 
  -8   4  18        1.22        2.23      2.21 o 
  -7   4  18        0.35        0.45      1.60 o 
  -6   4  18       68.46       77.36      3.33 o 
  -5   4  18       27.93       32.31      2.42 o 
  -4   4  18      175.33      204.61      4.75 o 
  -3   4  18        0.09       -0.02      1.34 o 
  -2   4  18      247.09      254.83      4.81 o 
  -1   4  18       70.91       63.32      2.52 o 
   0   4  18       13.56       12.42      1.27 o 
   1   4  18        5.82        2.90      1.04 o 
   2   4  18      335.68      332.23      6.17 o 
   3   4  18       11.27        3.24      1.84 o 
   4   4  18       14.81       15.91      2.87 o 
   5   4  18       27.33       34.33      3.30 o 
   6   4  18      139.89      161.36      5.92 o 
   7   4  18       12.32       10.65      2.53 o 
   8   4  18        0.53       -1.00      2.17 o 
  -8   5  18        4.48        5.87      2.28 o 
  -7   5  18       23.73       21.61      2.75 o 
  -6   5  18        0.41        2.48      1.69 o 
  -5   5  18        1.87       -0.48      1.52 o 
  -4   5  18        0.74        0.22      1.49 o 
  -3   5  18      692.73      691.05      9.57 o 
  -2   5  18      836.25      855.93     11.01 o 
  -1   5  18       26.95       26.33      2.02 o 
   0   5  18        9.30        6.23      1.19 o 
   1   5  18      408.39      379.95      7.27 o 
   2   5  18       73.85       77.74      3.27 o 
   3   5  18       90.18       78.64      4.03 o 
   4   5  18       28.34       26.13      2.48 o 
   5   5  18       22.90       25.49      2.97 o 
   6   5  18       38.66       38.36      3.47 o 
   7   5  18       80.87       63.22      4.47 o 
   8   5  18        1.36        4.88      2.53 o 
  -8   6  18       16.14       20.02      3.05 o 
  -7   6  18        2.14        3.79      2.28 o 
  -6   6  18       15.27       15.88      2.71 o 
  -5   6  18        5.26       -0.47      1.39 o 
  -4   6  18       71.32       68.11      3.26 o 
  -3   6  18      113.44       94.53      3.55 o 
  -2   6  18       98.23       90.32      3.26 o 
  -1   6  18      593.68      596.95      8.45 o 
   0   6  18        5.99        2.97      1.39 o 
   1   6  18       63.18       59.04      3.00 o 
   2   6  18      382.44      372.71      7.04 o 
   3   6  18       88.99       86.93      3.62 o 
   4   6  18      215.24      232.32      6.78 o 
   5   6  18        6.31        9.29      2.37 o 
   6   6  18      118.18      138.63      8.42 o 
   7   6  18       17.64       21.29      3.16 o 
  -7   7  18       18.75       12.60      2.67 o 
  -6   7  18        0.20        0.03      2.10 o 
  -5   7  18       54.10       53.91      3.66 o 
  -4   7  18        1.77       -0.29      1.17 o 
  -3   7  18        5.05        2.75      1.59 o 
  -2   7  18        4.36        7.38      1.69 o 
  -1   7  18       85.88       97.25      3.65 o 
   0   7  18      167.56      169.80      4.68 o 
   1   7  18       77.44       65.15      3.74 o 
   2   7  18        1.01        2.38      1.66 o 
   3   7  18        2.26        1.23      1.49 o 
   4   7  18        0.92        1.90      1.76 o 
   5   7  18       42.08       44.92      3.85 o 
   6   7  18       12.72       10.54      3.54 o 
   7   7  18        4.15       -0.38      3.19 o 
  -6   8  18        1.95        2.53      2.28 o 
  -5   8  18       34.04       29.26      3.05 o 
  -4   8  18        9.43       12.70      2.33 o 
  -3   8  18        3.94        7.38      2.21 o 
  -2   8  18        2.49       -0.66      1.76 o 
  -1   8  18       17.80       21.82      2.61 o 
   0   8  18        4.33        0.96      1.72 o 
   1   8  18        0.23       -2.58      1.72 o 
   2   8  18        0.06       -2.04      1.85 o 
   3   8  18      102.06       88.80      4.18 o 
   4   8  18        5.60        3.40      1.95 o 
   5   8  18       13.94        9.03      2.53 o 
   6   8  18        0.15        0.52      7.89 o 
  -5   9  18        8.12       10.75      2.55 o 
  -4   9  18       23.37       20.63      2.80 o 
  -3   9  18      219.38      190.20      6.48 o 
  -2   9  18       12.50       10.76      2.53 o 
  -1   9  18       19.74       16.04      2.14 o 
   0   9  18       19.53       12.37      2.43 o 
   1   9  18        4.32        0.86      1.97 o 
   2   9  18       11.20       10.19      2.43 o 
   3   9  18       17.95       18.94      2.87 o 
   4   9  18       10.74       10.22      3.61 o 
   5   9  18        4.52        9.01      3.42 o 
  -4  10  18       27.62       38.28      4.18 o 
  -3  10  18      143.99      130.76      5.85 o 
  -2  10  18        0.02        0.75      3.01 o 
  -1  10  18        0.76        4.21      3.38 o 
   0  10  18        3.17        5.46      2.89 o 
   1  10  18        4.38        7.29      2.29 o 
   2  10  18        9.04        9.48      5.73 o 
   3  10  18        0.35       -0.04      2.08 o 
  -9   1  19        0.08        1.79      2.42 o 
  -8   1  19      126.28      129.56      5.44 o 
  -7   1  19       15.53       18.89      3.79 o 
  -6   1  19       15.86       18.20      1.98 o 
  -5   1  19        5.56        8.32      1.64 o 
  -4   1  19       66.50       68.16      2.40 o 
  -3   1  19       39.23       31.74      1.75 o 
  -2   1  19       63.00       73.94      2.26 o 
  -1   1  19      267.83      267.60      5.04 o 
   0   1  19      135.43      161.77      3.42 o 
   1   1  19        0.00        4.11      0.96 o 
   2   1  19        8.89       16.46      1.57 o 
   3   1  19      185.59      173.51      4.31 o 
   4   1  19        1.80        4.51      1.50 o 
   5   1  19       34.52       26.92      2.52 o 
   6   1  19      266.95      238.69      9.11 o 
   7   1  19        1.15       -2.60      1.73 o 
   8   1  19        3.05        3.99      2.43 o 
   9   1  19        0.12        1.57      3.38 o 
  -9   2  19        0.44        1.92      2.33 o 
  -8   2  19       36.25       31.60      3.90 o 
  -7   2  19      174.17      174.46      5.35 o 
  -6   2  19       29.52       31.57      2.44 o 
  -5   2  19       37.00       39.67      2.55 o 
  -4   2  19        8.25       10.07      1.64 o 
  -3   2  19        1.41        1.11      1.34 o 
  -2   2  19       15.08       13.61      1.30 o 
  -1   2  19       57.27       50.30      1.94 o 
   0   2  19       10.06       11.61      1.56 o 
   1   2  19       63.63       82.80      2.24 o 
   2   2  19      149.69      145.73      3.34 o 
   3   2  19       11.92        7.51      1.95 o 
   4   2  19      278.28      241.01      9.51 o 
   5   2  19       12.00       14.99      2.04 o 
   6   2  19       23.06       25.98      3.16 o 
   7   2  19       39.89       47.09      5.08 o 
   8   2  19       10.18       16.87      3.16 o 
   9   2  19        0.91        4.76      2.60 o 
  -9   3  19        0.08       -1.96      2.42 o 
  -8   3  19       57.21       38.56      3.00 o 
  -7   3  19       59.40       56.38      3.22 o 
  -6   3  19      234.07      252.23      5.51 o 
  -5   3  19      179.26      151.77      4.14 o 
  -4   3  19       72.56       85.20      3.18 o 
  -3   3  19       68.89       73.68      2.93 o 
  -2   3  19       41.06       41.25      1.90 o 
  -1   3  19       73.74       79.93      2.34 o 
   0   3  19        6.61        6.38      1.09 o 
   1   3  19      463.18      428.30      6.22 o 
   2   3  19      308.89      327.01      6.56 o 
   3   3  19        3.86        1.13      1.46 o 
   4   3  19       16.05       29.84      4.73 o 
   5   3  19      100.23       81.33      5.54 o 
   6   3  19      223.30      193.02      9.38 o 
   7   3  19        1.14        0.17      1.99 o 
   8   3  19        4.80        4.13      2.92 o 
  -9   4  19        0.00       -2.05      2.07 o 
  -8   4  19       21.05       20.91      2.86 o 
  -7   4  19       17.71       25.82      2.90 o 
  -6   4  19        2.78        2.96      1.60 o 
  -5   4  19        8.30        0.79      1.59 o 
  -4   4  19       96.70       98.44      3.44 o 
  -3   4  19        7.19        6.05      1.64 o 
  -2   4  19       41.05       42.43      2.35 o 
  -1   4  19     1340.20     1291.51     13.38 o 
   0   4  19       40.79       28.15      1.72 o 
   1   4  19      954.15     1009.45     12.09 o 
   2   4  19      641.06      578.58      8.89 o 
   3   4  19       64.82       68.35      3.05 o 
   4   4  19        0.25       -0.58      1.47 o 
   5   4  19       23.70       27.31      3.04 o 
   6   4  19      110.16       84.52      4.86 o 
   7   4  19        1.82        0.25      2.17 o 
   8   4  19        8.43       11.47      2.87 o 
  -8   5  19        0.55        0.12      2.21 o 
  -7   5  19       20.19       19.40      2.72 o 
  -6   5  19        6.75        7.13      2.22 o 
  -5   5  19       11.61       12.62      1.98 o 
  -4   5  19       13.57       10.13      1.93 o 
  -3   5  19      857.17      816.09     10.87 o 
  -2   5  19      132.38      148.65      4.00 o 
  -1   5  19        0.16        0.33      1.25 o 
   0   5  19       11.58       11.41      1.47 o 
   1   5  19       15.24       17.77      1.79 o 
   2   5  19      962.30      935.30     13.34 o 
   3   5  19        1.12       -0.86      1.38 o 
   4   5  19        0.10       -1.56      2.49 o 
   5   5  19        7.06        5.83      2.29 o 
   6   5  19      281.48      309.93      8.38 o 
   7   5  19        1.59        3.18      2.29 o 
   8   5  19        2.27        2.30      2.29 o 
  -8   6  19        2.54        1.17      3.04 o 
  -7   6  19       45.52       46.88      3.73 o 
  -6   6  19        2.61        5.46      2.21 o 
  -5   6  19        3.19        1.05      1.64 o 
  -4   6  19        9.84       14.21      2.03 o 
  -3   6  19       64.11       52.64      2.76 o 
  -2   6  19       42.63       37.50      2.47 o 
  -1   6  19        5.08        3.76      1.59 o 
   0   6  19      153.82      161.35      3.89 o 
   1   6  19       10.47       11.57      2.17 o 
   2   6  19      109.91      109.88      3.84 o 
   3   6  19       77.81       68.14      3.90 o 
   4   6  19        0.11       -0.95      1.57 o 
   5   6  19      294.78      320.33      8.35 o 
   6   6  19        1.63        7.36      3.15 o 
   7   6  19        6.46        9.49      2.87 o 
  -7   7  19        0.10       -0.06      2.28 o 
  -6   7  19        7.28       10.60      2.33 o 
  -5   7  19       59.79       54.86      3.59 o 
  -4   7  19        4.17        5.00      1.75 o 
  -3   7  19       44.58       55.63      4.28 o 
  -2   7  19       96.46       86.22      3.31 o 
  -1   7  19        4.26        4.24      1.76 o 
   0   7  19       33.20       33.72      2.97 o 
   1   7  19       81.10       68.63      5.02 o 
   2   7  19       64.71       59.66      3.74 o 
   3   7  19        3.75        3.34      2.72 o 
   4   7  19       26.64       25.23      2.59 o 
   5   7  19      107.87      121.18      5.48 o 
   6   7  19        2.91        3.38      2.43 o 
  -6   8  19        2.89        5.50      2.35 o 
  -5   8  19        6.13        6.08      2.33 o 
  -4   8  19       21.20       11.58      2.36 o 
  -3   8  19        7.17        7.50      2.21 o 
  -2   8  19       29.97       21.41      2.42 o 
  -1   8  19        1.45        3.59      1.82 o 
   0   8  19        0.29       -0.55      1.72 o 
   1   8  19        0.17        1.54      1.78 o 
   2   8  19        0.18        1.50      1.99 o 
   3   8  19       16.41       17.44      2.87 o 
   4   8  19       46.34       61.79      3.65 o 
   5   8  19        1.55        0.49      2.29 o 
  -5   9  19       53.44       56.24      3.97 o 
  -4   9  19      122.91      127.68      5.85 o 
  -3   9  19       16.73       23.70      3.30 o 
  -2   9  19       81.37       83.35      4.73 o 
  -1   9  19        3.40        2.82      2.08 o 
   0   9  19        7.21        7.69      2.29 o 
   1   9  19       22.02       21.95      2.82 o 
   2   9  19        0.00       -0.75      1.99 o 
   3   9  19        2.62        1.21      1.99 o 
   4   9  19        3.74        4.99      2.29 o 
  -3  10  19        0.05        3.23      2.64 o 
  -2  10  19       38.32       48.27      4.91 o 
  -1  10  19       47.54       42.45      4.49 o 
   0  10  19        2.50        0.06      1.99 o 
   1  10  19        0.17       -2.03      2.08 o 
   2  10  19       45.35       50.14      3.98 o 
  -9   0  20       46.02       39.61      5.31 o 
  -8   0  20      167.81      169.40      8.50 o 
  -7   0  20      824.30      865.04     19.91 o 
  -6   0  20        0.34        1.88      2.66 o 
  -5   0  20       65.85       67.19      3.36 o 
  -4   0  20        3.78        9.77      1.95 o 
  -3   0  20        0.83        1.43      1.55 o 
  -2   0  20      112.77      114.17      3.85 o 
  -1   0  20      189.89      212.58      6.76 o 
   0   0  20      507.56      498.66      8.81 o 
   1   0  20        1.07        4.85      1.41 o 
   2   0  20       14.45       14.89      2.35 o 
   3   0  20      143.01      133.37      5.56 o 
   4   0  20        0.99        1.17      3.00 o 
   5   0  20      383.65      331.77      9.82 o 
   6   0  20       69.27       64.42      5.03 o 
   7   0  20        0.24        1.13      2.66 o 
   8   0  20       29.93       36.06      6.76 o 
   9   0  20        1.27        0.75      3.76 o 
  -9   1  20        3.12        1.88      2.63 o 
  -8   1  20      162.15      165.92     10.25 o 
  -7   1  20       85.10       84.91      4.68 o 
  -6   1  20       10.49        3.89      1.74 o 
  -5   1  20        7.24        2.87      1.44 o 
  -4   1  20       21.04       19.83      1.63 o 
  -3   1  20      285.53      313.56      5.32 o 
  -2   1  20      175.17      193.89      3.58 o 
  -1   1  20      190.50      189.37      3.57 o 
   0   1  20       60.26       54.51      2.24 o 
   1   1  20        0.48        0.50      0.92 o 
   2   1  20        1.57        1.20      1.52 o 
   3   1  20        4.17        2.48      1.37 o 
   4   1  20      366.29      329.42      6.46 o 
   5   1  20       91.02      111.97      4.03 o 
   6   1  20       77.46       69.98      3.55 o 
   7   1  20       27.49       26.12      3.04 o 
   8   1  20       72.21       85.17      5.17 o 
  -9   2  20        2.88        1.29      3.04 o 
  -8   2  20       68.01       61.93      4.03 o 
  -7   2  20       87.30       96.98      3.85 o 
  -6   2  20       77.25       78.59      3.78 o 
  -5   2  20        2.31        4.01      1.59 o 
  -4   2  20      236.19      220.19      4.70 o 
  -3   2  20      535.83      535.23      7.84 o 
  -2   2  20        8.75        5.58      1.19 o 
  -1   2  20      270.30      274.89      4.43 o 
   0   2  20      122.79       94.13      2.54 o 
   1   2  20      951.92      925.86     10.00 o 
   2   2  20        2.18        2.30      1.17 o 
   3   2  20        0.10       -1.23      1.49 o 
   4   2  20       12.59       17.91      2.14 o 
   5   2  20      192.66      174.67      6.07 o 
   6   2  20       50.14       40.08      3.60 o 
   7   2  20        6.36        1.85      1.99 o 
   8   2  20        0.90        1.02      2.08 o 
  -9   3  20        1.64        2.40      2.42 o 
  -8   3  20        4.49        4.94      2.09 o 
  -7   3  20        0.16       -0.20      1.69 o 
  -6   3  20        2.25        8.25      1.98 o 
  -5   3  20        1.89        1.14      1.59 o 
  -4   3  20       79.30       62.36      3.61 o 
  -3   3  20      112.84      110.40      3.40 o 
  -2   3  20      553.48      558.64      7.17 o 
  -1   3  20       94.15       96.64      2.68 o 
   0   3  20      224.05      218.68      3.88 o 
   1   3  20      223.93      225.78      4.97 o 
   2   3  20       30.80       32.89      2.07 o 
   3   3  20        1.27        3.24      2.28 o 
   4   3  20       11.94        8.10      2.17 o 
   5   3  20        1.99        3.70      1.99 o 
   6   3  20        2.49        2.21      2.29 o 
   7   3  20        1.30        3.24      2.43 o 
   8   3  20        1.50        2.07      2.43 o 
  -8   4  20        7.35       11.58      2.27 o 
  -7   4  20        6.82        5.17      3.31 o 
  -6   4  20       22.74       25.15      2.29 o 
  -5   4  20        0.04       -1.14      1.59 o 
  -4   4  20      194.28      172.89      6.52 o 
  -3   4  20      281.09      279.35      5.42 o 
  -2   4  20       61.98       69.25      3.00 o 
  -1   4  20       91.56      100.25      3.18 o 
   0   4  20       61.61       54.99      2.24 o 
   1   4  20      110.37      115.00      3.28 o 
   2   4  20      212.87      174.60      5.53 o 
   3   4  20       27.06       22.00      2.49 o 
   4   4  20       54.02       61.61      3.90 o 
   5   4  20       74.40       63.64      8.27 o 
   6   4  20        5.93        1.54      4.24 o 
   7   4  20        3.65       -0.23      1.99 o 
   8   4  20        6.47       13.65      2.82 o 
  -8   5  20        0.05        1.18      2.28 o 
  -7   5  20       34.51       28.11      3.11 o 
  -6   5  20       35.39       48.16      3.03 o 
  -5   5  20        4.14        0.82      1.89 o 
  -4   5  20      116.27      122.35      3.90 o 
  -3   5  20       51.54       39.60      2.54 o 
  -2   5  20      196.48      225.23      4.75 o 
  -1   5  20       76.21       91.33      4.69 o 
   0   5  20        1.77        2.09      1.34 o 
   1   5  20       11.38        5.37      2.02 o 
   2   5  20      130.66      118.61      5.40 o 
   3   5  20        2.65        1.98      1.71 o 
   4   5  20       79.93       86.02      4.69 o 
   5   5  20        7.91        7.37      2.43 o 
   6   5  20        0.25        0.45      2.08 o 
   7   5  20        7.08       10.08      2.87 o 
  -7   6  20       19.39       27.56      3.13 o 
  -6   6  20        0.07       -0.44      1.94 o 
  -5   6  20       36.63       33.09      2.64 o 
  -4   6  20       21.62       21.97      2.32 o 
  -3   6  20        4.28       11.04      1.93 o 
  -2   6  20       39.30       42.69      2.55 o 
  -1   6  20       15.14       19.10      1.98 o 
   0   6  20       21.08       12.57      2.43 o 
   1   6  20       34.53       40.61      3.30 o 
   2   6  20       12.98        6.95      1.88 o 
   3   6  20       23.48       15.89      1.95 o 
   4   6  20        5.44        3.72      3.18 o 
   5   6  20        6.70       11.89      2.69 o 
   6   6  20        0.64        0.87      2.08 o 
   7   6  20       25.40       31.84      3.74 o 
  -7   7  20       13.64       12.59      2.81 o 
  -6   7  20        2.79        5.53      2.28 o 
  -5   7  20        0.08       -1.55      1.89 o 
  -4   7  20        5.26        4.73      1.77 o 
  -3   7  20       38.15       23.85      2.32 o 
  -2   7  20       29.54       24.07      2.27 o 
  -1   7  20        0.70        3.92      1.73 o 
   0   7  20       50.29       61.91      4.85 o 
   1   7  20       27.60       27.61      2.87 o 
   2   7  20        5.53       -1.50      1.77 o 
   3   7  20       46.77       46.81      3.18 o 
   4   7  20        0.14        3.00      2.17 o 
   5   7  20       10.65       13.02      3.60 o 
   6   7  20        0.00        6.51      2.60 o 
  -6   8  20        0.24        1.68      2.39 o 
  -5   8  20        3.67        1.78      2.10 o 
  -4   8  20       28.31       32.28      4.88 o 
  -3   8  20        0.05       -1.06      1.69 o 
  -2   8  20        6.63        3.63      1.89 o 
  -1   8  20       16.45       21.40      2.73 o 
   0   8  20        8.66        8.87      2.43 o 
   1   8  20       25.61       25.61      3.09 o 
   2   8  20        2.15        3.87      2.45 o 
   3   8  20        3.39        5.03      2.08 o 
   4   8  20        0.97        3.36      1.95 o 
   5   8  20       14.31       14.50      2.87 o 
  -4   9  20        3.98        1.54      4.06 o 
  -3   9  20       32.27       21.78      3.18 o 
  -2   9  20        0.68        0.05      2.43 o 
  -1   9  20        4.11        4.83      2.38 o 
   0   9  20       11.97       16.29      3.24 o 
   1   9  20        1.90        0.59      2.08 o 
   2   9  20        6.79        3.57      2.43 o 
   3   9  20        0.68       -1.27      1.99 o 
   4   9  20        1.14        1.24      2.54 o 
  -2  10  20        0.69       -1.91      2.89 o 
  -1  10  20        3.39        2.32      2.89 o 
   0  10  20        2.97       -0.67      2.08 o 
   1  10  20       10.42       14.20      2.87 o 
  -9   1  21       56.10       53.38      4.90 o 
  -8   1  21       20.39       23.93      4.12 o 
  -7   1  21       35.30       32.86      3.46 o 
  -6   1  21       12.80       10.50      1.93 o 
  -5   1  21       41.04       45.41      2.60 o 
  -4   1  21       31.82       42.21      2.04 o 
  -3   1  21       99.88       88.43      2.64 o 
  -2   1  21      179.56      184.26      3.61 o 
  -1   1  21      121.47       91.41      2.59 o 
   0   1  21        0.21        1.71      1.00 o 
   1   1  21       68.47       58.14      2.27 o 
   2   1  21        4.43        2.95      1.37 o 
   3   1  21       49.97       58.88      3.00 o 
   4   1  21      233.87      248.93      5.96 o 
   5   1  21      213.93      199.15      6.40 o 
   6   1  21       67.25       70.46      3.62 o 
   7   1  21        0.15        2.25      1.99 o 
   8   1  21        0.40        3.49      3.25 o 
  -9   2  21        5.75        6.98      2.67 o 
  -8   2  21       51.94       56.77      5.20 o 
  -7   2  21       49.47       53.03      3.50 o 
  -6   2  21        6.01        6.29      1.86 o 
  -5   2  21        7.60        9.06      1.79 o 
  -4   2  21      103.85      100.90      3.35 o 
  -3   2  21        3.61        2.37      1.39 o 
  -2   2  21        0.75        0.49      1.09 o 
  -1   2  21       22.87       19.46      1.62 o 
   0   2  21      257.82      274.64      4.39 o 
   1   2  21       65.37       77.73      2.75 o 
   2   2  21       57.22       74.50      2.66 o 
   3   2  21       62.92       67.00      3.18 o 
   4   2  21        2.77        4.19      1.57 o 
   5   2  21      140.42      136.75      9.04 o 
   6   2  21        5.45        9.01      2.43 o 
   7   2  21        0.03       -0.64      1.99 o 
   8   2  21        1.83       -0.75      2.17 o 
  -8   3  21       13.82       10.74      2.32 o 
  -7   3  21        4.51        1.04      1.74 o 
  -6   3  21       42.23       36.27      2.72 o 
  -5   3  21       19.92       16.06      2.13 o 
  -4   3  21       12.04       11.56      1.93 o 
  -3   3  21      388.28      354.94      6.22 o 
  -2   3  21      332.42      366.33      6.29 o 
  -1   3  21      178.93      188.60      3.76 o 
   0   3  21      563.09      520.53      6.79 o 
   1   3  21      504.09      523.85      8.35 o 
   2   3  21      156.68      147.47      3.68 o 
   3   3  21      137.37      163.66      4.99 o 
   4   3  21        7.46       14.05      2.43 o 
   5   3  21       21.11       26.69      3.04 o 
   6   3  21        9.44        4.26      2.17 o 
   7   3  21       58.30       45.03      4.03 o 
   8   3  21        0.23        0.99      2.89 o 
  -8   4  21       26.06       25.94      2.76 o 
  -7   4  21        0.50        4.32      1.98 o 
  -6   4  21       32.07       30.46      2.82 o 
  -5   4  21       16.04       18.16      2.20 o 
  -4   4  21       84.70       70.39      3.58 o 
  -3   4  21       73.62       82.82      6.18 o 
  -2   4  21       56.41       51.48      2.82 o 
  -1   4  21      100.42      100.57      3.21 o 
   0   4  21       16.29       13.02      1.50 o 
   1   4  21     1076.01     1053.34     16.51 o 
   2   4  21      115.13      113.21      3.34 o 
   3   4  21       42.45       33.69      3.04 o 
   4   4  21      113.41      117.16      5.05 o 
   5   4  21        0.04       -1.44      1.99 o 
   6   4  21        4.95        9.28      2.53 o 
   7   4  21        1.59        1.24      2.29 o 
  -8   5  21        0.75        2.25      2.28 o 
  -7   5  21        1.42       -1.64      2.04 o 
  -6   5  21        3.06       -1.96      1.60 o 
  -5   5  21       29.18       33.42      2.97 o 
  -4   5  21      156.53      156.43      4.56 o 
  -3   5  21       24.33       19.32      2.13 o 
  -2   5  21        5.07        2.80      1.52 o 
  -1   5  21        0.59       -0.10      1.45 o 
   0   5  21      140.39      154.31      4.40 o 
   1   5  21        6.31        5.72      1.45 o 
   2   5  21       93.48      128.07      7.05 o 
   3   5  21        2.17       -2.06      1.37 o 
   4   5  21        6.36        6.26      2.17 o 
   5   5  21        6.59        1.22      2.08 o 
   6   5  21       17.62       24.29      3.30 o 
   7   5  21        5.38        8.14      2.53 o 
  -7   6  21        0.88       -0.97      2.10 o 
  -6   6  21        2.15        1.26      2.04 o 
  -5   6  21        0.00       -0.51      1.52 o 
  -4   6  21        3.38        7.01      1.86 o 
  -3   6  21       66.37       49.75      2.95 o 
  -2   6  21        0.16       -0.43      1.59 o 
  -1   6  21        0.77       -0.47      1.39 o 
   0   6  21       90.94       75.88      3.98 o 
   1   6  21       40.89       39.83      3.36 o 
   2   6  21       17.87       16.27      2.10 o 
   3   6  21       12.47        7.56      1.97 o 
   4   6  21       20.34       16.01      2.60 o 
   5   6  21       20.77       17.39      2.87 o 
   6   6  21        8.99       13.77      3.48 o 
  -6   7  21       10.47        4.70      2.33 o 
  -5   7  21        0.97        5.28      2.28 o 
  -4   7  21        0.52        0.23      1.83 o 
  -3   7  21        2.24        0.07      1.97 o 
  -2   7  21       49.51       54.69      2.89 o 
  -1   7  21       27.16       32.46      2.93 o 
   0   7  21       96.69       87.51      4.29 o 
   1   7  21        0.10       -0.14      2.34 o 
   2   7  21        2.20        0.40      1.99 o 
   3   7  21       19.21       23.89      2.52 o 
   4   7  21       63.80       71.22      7.05 o 
   5   7  21       78.43      100.51      5.17 o 
   6   7  21        6.04        9.65      2.87 o 
  -5   8  21        6.55       10.49      2.67 o 
  -4   8  21       11.51       20.70      3.26 o 
  -3   8  21       18.26       19.29      2.42 o 
  -2   8  21       11.31       13.88      3.69 o 
  -1   8  21       13.78       10.90      2.53 o 
   0   8  21        0.59       -0.69      1.99 o 
   1   8  21        1.79       -0.80      2.64 o 
   2   8  21       11.10        2.08      1.99 o 
   3   8  21       11.59        9.13      2.53 o 
   4   8  21       52.10       60.71      5.56 o 
   5   8  21       13.71       21.49      3.30 o 
  -4   9  21        0.01        0.48      2.53 o 
  -3   9  21        5.34       -0.35      3.46 o 
  -2   9  21       15.20       16.88      2.87 o 
  -1   9  21        2.19        4.08      2.40 o 
   0   9  21       22.42       15.46      2.64 o 
   1   9  21        0.25        2.02      1.99 o 
   2   9  21        3.18        2.58      2.19 o 
   3   9  21       32.84       37.13      3.60 o 
  -9   0  22        2.20       -4.33      9.01 o 
  -8   0  22      199.53      197.78      9.28 o 
  -7   0  22      136.22      158.00      8.64 o 
  -6   0  22       25.52       28.79      5.26 o 
  -5   0  22        8.40        8.64      3.19 o 
  -4   0  22       36.25       35.02      5.25 o 
  -3   0  22      135.79      122.34      4.42 o 
  -2   0  22       53.64       59.88      3.30 o 
  -1   0  22      295.02      336.18      7.22 o 
   0   0  22      137.70      127.13      4.47 o 
   1   0  22       10.03        4.66      1.55 o 
   2   0  22       24.94       37.67      7.89 o 
   3   0  22       20.42       25.89      3.19 o 
   4   0  22      351.85      349.18     11.64 o 
   5   0  22      113.81       85.91      5.56 o 
   6   0  22       92.30       99.12      5.77 o 
   7   0  22       14.72       13.60      3.19 o 
   8   0  22       11.51       12.77      4.51 o 
  -8   1  22      143.63      141.29      5.63 o 
  -7   1  22       18.42       20.50      3.09 o 
  -6   1  22       10.51        4.57      1.84 o 
  -5   1  22      112.15      110.18      3.58 o 
  -4   1  22       32.77       41.05      2.75 o 
  -3   1  22       34.64       31.42      1.96 o 
  -2   1  22       18.46       14.27      1.79 o 
  -1   1  22        2.20        4.00      1.31 o 
   0   1  22       84.35       85.43      4.68 o 
   1   1  22        0.01        2.95      1.29 o 
   2   1  22       23.69       21.59      3.04 o 
   3   1  22      265.43      301.34      6.19 o 
   4   1  22      203.38      178.00      4.88 o 
   5   1  22      172.76      153.30      8.35 o 
   6   1  22      107.39       89.03      4.61 o 
   7   1  22        7.18        6.24      2.43 o 
   8   1  22       15.30       28.54      3.47 o 
  -8   2  22       42.79       39.02      3.65 o 
  -7   2  22       12.72       10.19      2.14 o 
  -6   2  22       30.72       24.83      2.35 o 
  -5   2  22        1.10       -1.23      1.39 o 
  -4   2  22      128.14      118.89      4.72 o 
  -3   2  22       52.00       41.76      2.44 o 
  -2   2  22       76.24       74.94      2.64 o 
  -1   2  22      227.09      228.15      4.18 o 
   0   2  22       49.28       54.54      2.46 o 
   1   2  22      977.33     1001.10     13.88 o 
   2   2  22        1.77        2.53      1.73 o 
   3   2  22      121.42      116.81      3.93 o 
   4   2  22       98.91      114.83      4.03 o 
   5   2  22       24.07       27.15      3.69 o 
   6   2  22        1.35       -2.05      2.00 o 
   7   2  22        9.98       13.20      2.73 o 
   8   2  22        3.96        6.24      2.43 o 
  -8   3  22       20.63       17.23      3.09 o 
  -7   3  22       10.09       11.78      2.24 o 
  -6   3  22        2.09        2.23      1.69 o 
  -5   3  22        4.35        3.74      1.74 o 
  -4   3  22        0.99       -0.09      1.64 o 
  -3   3  22      338.55      295.96      7.14 o 
  -2   3  22      171.70      174.43      4.16 o 
  -1   3  22        6.52       15.22      1.58 o 
   0   3  22       86.90       83.10      2.59 o 
   1   3  22      361.50      384.12      7.04 o 
   2   3  22      226.75      228.02      4.62 o 
   3   3  22      163.69      163.96      4.57 o 
   4   3  22       10.90       17.60      2.73 o 
   5   3  22       46.71       52.85      4.03 o 
   6   3  22        2.03        3.58      2.29 o 
   7   3  22        0.49        1.41      2.63 o 
  -8   4  22        0.21       -0.26      2.81 o 
  -7   4  22        5.19       19.74      2.44 o 
  -6   4  22       57.75       58.15      3.22 o 
  -5   4  22       46.29       57.74      3.17 o 
  -4   4  22       23.28       31.39      2.38 o 
  -3   4  22      239.11      245.09      5.22 o 
  -2   4  22       26.83       21.19      2.13 o 
  -1   4  22       62.62       81.09      3.06 o 
   0   4  22      115.50      140.29      4.56 o 
   1   4  22       11.74       14.80      1.79 o 
   2   4  22      229.44      239.60      4.95 o 
   3   4  22      119.34      127.01      4.90 o 
   4   4  22        0.42        1.44      1.99 o 
   5   4  22       66.01       70.88      5.42 o 
   6   4  22       16.61       16.03      2.87 o 
   7   4  22        5.97        7.01      2.60 o 
  -7   5  22        8.38        6.77      2.03 o 
  -6   5  22        0.75       -0.05      1.96 o 
  -5   5  22       10.14       13.11      2.03 o 
  -4   5  22        0.04        3.08      1.87 o 
  -3   5  22      102.38       95.12      3.44 o 
  -2   5  22       24.64       18.73      2.03 o 
  -1   5  22       98.93       89.96      3.28 o 
   0   5  22       30.12       35.23      2.52 o 
   1   5  22      112.49      105.91      4.12 o 
   2   5  22        8.39        2.96      1.66 o 
   3   5  22        0.58       -2.25      1.73 o 
   4   5  22        5.53        9.08      2.29 o 
   5   5  22       19.49       21.51      2.87 o 
   6   5  22       20.87       16.80      2.87 o 
   7   5  22        2.98        1.74      2.43 o 
  -7   6  22        0.40       -1.80      2.02 o 
  -6   6  22        0.34        1.22      2.14 o 
  -5   6  22        0.17        2.56      1.86 o 
  -4   6  22        2.80       -1.04      1.59 o 
  -3   6  22        2.92        5.26      1.73 o 
  -2   6  22       40.97       34.46      2.50 o 
  -1   6  22       20.78       26.50      2.32 o 
   0   6  22        0.86        0.61      1.80 o 
   1   6  22       12.10       12.21      2.29 o 
   2   6  22      137.27      131.54      4.38 o 
   3   6  22        6.75        4.51      1.99 o 
   4   6  22       11.50        4.07      2.41 o 
   5   6  22        0.03        0.97      2.19 o 
   6   6  22       85.39       80.31      6.03 o 
  -6   7  22        2.32       -1.49      2.28 o 
  -5   7  22       28.06       36.93      3.43 o 
  -4   7  22        0.90       -2.40      1.60 o 
  -3   7  22        0.39        0.29      1.69 o 
  -2   7  22        4.03        4.69      1.69 o 
  -1   7  22        2.68        6.62      2.43 o 
   0   7  22        4.68       10.64      2.43 o 
   1   7  22       30.44       18.89      3.04 o 
   2   7  22        5.24        3.07      2.08 o 
   3   7  22       24.49       18.42      2.73 o 
   4   7  22        0.03       -1.39      1.99 o 
   5   7  22       30.79       19.46      2.97 o 
  -5   8  22        0.71       -0.05      2.28 o 
  -4   8  22        0.03        0.00      1.97 o 
  -3   8  22        4.75        6.00      2.39 o 
  -2   8  22        1.35        4.47      2.04 o 
  -1   8  22        6.32       12.46      2.73 o 
   0   8  22        0.93        0.65      3.16 o 
   1   8  22        0.15        0.35      1.99 o 
   2   8  22        8.72        9.77      2.60 o 
   3   8  22        3.50        4.72      2.19 o 
   4   8  22       10.71       14.18      3.42 o 
  -3   9  22        0.15        2.91      2.53 o 
  -2   9  22        0.27       -6.20      4.13 o 
  -1   9  22       38.60       40.74      3.74 o 
   0   9  22       55.21       53.31      4.18 o 
   1   9  22       11.79       15.50      2.97 o 
   2   9  22       20.53       18.44      2.97 o 
  -8   1  23       11.10       11.06      2.90 o 
  -7   1  23        3.45        2.73      2.33 o 
  -6   1  23       10.49        7.37      2.49 o 
  -5   1  23       50.65       50.35      3.20 o 
  -4   1  23        1.30        1.88      1.46 o 
  -3   1  23        9.27        6.36      1.41 o 
  -2   1  23       80.43       89.46      3.86 o 
  -1   1  23       72.51       86.28      2.86 o 
   0   1  23       33.77       59.91      3.92 o 
   1   1  23      386.77      396.71      6.31 o 
   2   1  23        4.08        0.95      1.57 o 
   3   1  23       68.67       75.37      3.38 o 
   4   1  23      108.40      100.43      4.29 o 
   5   1  23       48.69       35.03      2.86 o 
   6   1  23        0.70        4.49      2.13 o 
   7   1  23        8.05       12.13      2.73 o 
  -8   2  23       41.70       49.23      3.93 o 
  -7   2  23       27.75       35.48      3.46 o 
  -6   2  23       18.22       15.58      2.13 o 
  -5   2  23        1.66        3.23      2.53 o 
  -4   2  23      125.19      117.12      3.80 o 
  -3   2  23      166.04      164.91      4.26 o 
  -2   2  23       89.29       85.28      2.80 o 
  -1   2  23        5.67        7.50      1.57 o 
   0   2  23       41.41       49.97      2.96 o 
   1   2  23       15.03       15.45      1.79 o 
   2   2  23      188.01      200.00      5.31 o 
   3   2  23       59.95       62.71      3.27 o 
   4   2  23        0.00       -2.14      1.43 o 
   5   2  23        2.09        3.12      1.99 o 
   6   2  23        7.63        9.30      2.43 o 
   7   2  23       11.22       18.44      3.44 o 
  -8   3  23       12.23        8.08      2.90 o 
  -7   3  23       14.44       22.21      2.48 o 
  -6   3  23       14.33       20.38      2.44 o 
  -5   3  23        1.90        4.06      1.69 o 
  -4   3  23      351.86      359.19      6.63 o 
  -3   3  23        0.31        1.60      1.52 o 
  -2   3  23      156.04      154.57      4.01 o 
  -1   3  23      266.04      284.48      4.89 o 
   0   3  23       11.26       13.77      1.73 o 
   1   3  23      139.79      108.49      4.31 o 
   2   3  23       30.82       33.82      2.71 o 
   3   3  23       14.78       17.74      2.33 o 
   4   3  23        3.80       -0.17      2.70 o 
   5   3  23      151.76      143.55      5.77 o 
   6   3  23        1.61        3.00      2.48 o 
   7   3  23        2.43        0.24      3.24 o 
  -7   4  23       28.31       25.21      2.65 o 
  -6   4  23        0.31        0.04      1.69 o 
  -5   4  23        1.78        3.66      2.09 o 
  -4   4  23        0.71       -0.46      1.64 o 
  -3   4  23       70.60      104.95      3.63 o 
  -2   4  23       20.41       14.81      1.93 o 
  -1   4  23       46.19       54.81      3.15 o 
   0   4  23       88.57       75.63      2.93 o 
   1   4  23      193.25      197.07      4.43 o 
   2   4  23      102.45      100.67      4.45 o 
   3   4  23       10.87        6.37      2.08 o 
   4   4  23        0.00        0.00      1.95 o 
   5   4  23       16.65       11.47      2.73 o 
   6   4  23        5.55        3.98      2.43 o 
   7   4  23        7.46        2.15      2.19 o 
  -7   5  23        6.03        8.17      2.26 o 
  -6   5  23        3.34       -0.84      1.72 o 
  -5   5  23        3.69       -0.84      1.64 o 
  -4   5  23       63.28       56.82      3.10 o 
  -3   5  23       49.53       60.99      3.26 o 
  -2   5  23        4.59        4.81      1.68 o 
  -1   5  23       31.77       43.20      2.54 o 
   0   5  23      172.68      172.10      4.97 o 
   1   5  23       96.89       95.29      4.34 o 
   2   5  23       61.08       46.96      3.47 o 
   3   5  23        0.14       -2.04      1.85 o 
   4   5  23        0.53        1.06      2.08 o 
   5   5  23        0.69       -1.06      3.26 o 
   6   5  23        2.27        3.52      2.43 o 
  -6   6  23        0.19       -1.71      2.07 o 
  -5   6  23        0.41        3.45      1.86 o 
  -4   6  23        7.26        8.73      2.03 o 
  -3   6  23       39.95       34.64      2.56 o 
  -2   6  23       13.23       13.32      1.98 o 
  -1   6  23       17.47        9.69      2.14 o 
   0   6  23       37.15       33.27      3.09 o 
   1   6  23       23.09       22.30      2.73 o 
   2   6  23       32.91       34.85      3.16 o 
   3   6  23       15.16        4.76      2.17 o 
   4   6  23        0.47        0.58      1.99 o 
   5   6  23       43.58       44.67      4.03 o 
   6   6  23        9.15        9.88      2.87 o 
  -5   7  23        4.72        7.85      2.42 o 
  -4   7  23        1.67       -1.19      1.64 o 
  -3   7  23        1.68        1.27      1.69 o 
  -2   7  23        2.30        2.91      1.82 o 
  -1   7  23       55.91       65.80      4.18 o 
   0   7  23        2.04        0.46      1.99 o 
   1   7  23        9.84       17.90      4.28 o 
   2   7  23        0.02       -1.34      3.40 o 
   3   7  23        0.65        2.09      2.35 o 
   4   7  23        0.74        3.00      2.08 o 
   5   7  23       48.00       51.11      4.29 o 
  -4   8  23        0.27       -3.31      2.21 o 
  -3   8  23        1.73        1.81      1.94 o 
  -2   8  23       35.92       34.96      3.47 o 
  -1   8  23        2.73       -0.23      2.89 o 
   0   8  23        3.08        1.07      2.19 o 
   1   8  23        6.61       10.24      2.53 o 
   2   8  23        0.37       -1.04      2.08 o 
   3   8  23        0.00       -0.24      2.08 o 
  -2   9  23        8.42       12.61      7.14 o 
  -1   9  23        2.28        2.43      2.29 o 
   0   9  23        1.44        1.13      2.43 o 
   1   9  23       42.61       56.87      4.29 o 
  -8   0  24       11.63       10.52      4.25 o 
  -7   0  24       90.87       99.30      7.44 o 
  -6   0  24       80.94       78.73      6.09 o 
  -5   0  24       37.17       35.18      4.49 o 
  -4   0  24      186.08      191.77      5.97 o 
  -3   0  24       42.96       40.03      2.97 o 
  -2   0  24       91.94       69.29      4.49 o 
  -1   0  24      109.06      107.32      7.46 o 
   0   0  24      489.93      493.16      9.52 o 
   1   0  24      166.11      186.04      7.51 o 
   2   0  24        7.73        5.51      2.35 o 
   3   0  24       47.56       55.27      9.01 o 
   4   0  24      154.38      138.14      6.38 o 
   5   0  24      211.71      245.91     10.14 o 
   6   0  24       41.45       36.16      4.25 o 
   7   0  24        1.01       -1.50      3.76 o 
  -8   1  24       59.23       67.36      5.34 o 
  -7   1  24       24.91       23.75      3.69 o 
  -6   1  24       16.49       23.40      3.47 o 
  -5   1  24        4.62        3.09      1.97 o 
  -4   1  24       33.36       34.34      2.44 o 
  -3   1  24        6.26        5.78      1.41 o 
  -2   1  24       47.20       48.87      2.37 o 
  -1   1  24        2.79        8.65      1.90 o 
   0   1  24     1094.82     1100.86     12.01 o 
   1   1  24       42.68       52.26      3.00 o 
   2   1  24       61.01       48.34      2.90 o 
   3   1  24      288.78      266.40      6.10 o 
   4   1  24       10.00       11.80      2.14 o 
   5   1  24       64.93       61.12      3.46 o 
   6   1  24       11.51       15.54      2.78 o 
   7   1  24        3.24        3.43      2.43 o 
  -8   2  24       38.71       53.72      4.22 o 
  -7   2  24       31.63       28.50      3.35 o 
  -6   2  24       10.75        4.03      1.80 o 
  -5   2  24      109.38      107.93      3.92 o 
  -4   2  24      148.40      136.01      4.01 o 
  -3   2  24       38.79       43.06      2.98 o 
  -2   2  24       26.40       21.92      1.83 o 
  -1   2  24       31.75       28.75      1.93 o 
   0   2  24      238.84      244.15      5.53 o 
   1   2  24      234.92      221.33      4.69 o 
   2   2  24       64.88       67.71      3.38 o 
   3   2  24       23.09       18.90      2.49 o 
   4   2  24       11.54        5.26      1.88 o 
   5   2  24      122.83      121.27      5.34 o 
   6   2  24        0.15        1.25      2.17 o 
   7   2  24        4.93        3.98      2.29 o 
  -7   3  24        4.72        0.84      1.88 o 
  -6   3  24        0.02        0.57      1.69 o 
  -5   3  24        6.12        2.60      1.69 o 
  -4   3  24      538.90      558.27      8.77 o 
  -3   3  24       91.09      124.93      3.78 o 
  -2   3  24       82.70       94.99      3.40 o 
  -1   3  24        8.64       13.37      1.67 o 
   0   3  24      126.78      123.84      4.20 o 
   1   3  24      529.96      518.58      7.84 o 
   2   3  24       15.26       10.14      1.95 o 
   3   3  24       45.33       39.39      2.90 o 
   4   3  24       37.63       44.28      3.74 o 
   5   3  24       43.38       33.32      3.47 o 
   6   3  24        0.00       -1.56      1.99 o 
   7   3  24        0.57       -3.25      2.17 o 
  -7   4  24        2.89        3.03      1.98 o 
  -6   4  24        1.10        2.93      1.88 o 
  -5   4  24       23.57       15.29      2.30 o 
  -4   4  24       73.90       64.74      3.32 o 
  -3   4  24       39.34       31.13      2.61 o 
  -2   4  24        2.75        5.04      1.69 o 
  -1   4  24       11.90       22.88      2.13 o 
   0   4  24      147.33      134.34      4.34 o 
   1   4  24       43.76       44.83      2.69 o 
   2   4  24       26.91       20.35      3.56 o 
   3   4  24       60.01       55.37      3.90 o 
   4   4  24       18.39        9.17      3.22 o 
   5   4  24       10.93       21.78      3.04 o 
   6   4  24        3.49        5.02      2.43 o 
  -6   5  24        0.92        1.98      1.90 o 
  -5   5  24        7.25        2.64      1.86 o 
  -4   5  24       73.30       58.05      3.17 o 
  -3   5  24       72.10       69.43      3.34 o 
  -2   5  24        5.06        3.87      1.64 o 
  -1   5  24       16.87       29.35      3.14 o 
   0   5  24       55.45       53.37      3.27 o 
   1   5  24       14.16       26.02      3.30 o 
   2   5  24        7.42       11.27      2.29 o 
   3   5  24       50.62       58.98      4.18 o 
   4   5  24       61.85       71.64      4.61 o 
   5   5  24       23.23       36.06      3.74 o 
   6   5  24        9.65       13.99      2.87 o 
  -6   6  24        4.58        4.44      2.28 o 
  -5   6  24        0.22       -1.72      1.59 o 
  -4   6  24        2.96        3.62      1.86 o 
  -3   6  24        6.69        7.58      1.74 o 
  -2   6  24        0.79        2.25      1.80 o 
  -1   6  24       31.20       28.28      2.71 o 
   0   6  24       11.23       14.15      2.53 o 
   1   6  24       32.70       21.39      3.28 o 
   2   6  24        5.07        7.51      2.30 o 
   3   6  24        6.68        9.51      3.42 o 
   4   6  24       17.41       18.81      2.87 o 
   5   6  24       29.78       40.74      3.85 o 
  -5   7  24        3.99        0.53      2.34 o 
  -4   7  24        0.35       -1.77      1.69 o 
  -3   7  24        0.12        0.30      1.64 o 
  -2   7  24       51.70       51.38      3.90 o 
  -1   7  24        5.73        8.19      3.52 o 
   0   7  24       49.73       63.92      4.18 o 
   1   7  24       17.60       19.63      2.87 o 
   2   7  24        0.03       -2.58      1.72 o 
   3   7  24        0.35        0.48      2.89 o 
   4   7  24        0.24       -0.75      2.50 o 
  -3   8  24        0.76        2.94      2.04 o 
  -2   8  24       12.18       12.02      2.82 o 
  -1   8  24        6.05        1.41      2.29 o 
   0   8  24       10.87       10.86      2.56 o 
   1   8  24       45.23       56.77      6.10 o 
   2   8  24        0.25        3.76      2.29 o 
  -7   1  25       11.47       20.32      5.50 o 
  -6   1  25        5.78        6.01      2.73 o 
  -5   1  25       54.68       53.73      3.18 o 
  -4   1  25       61.48       75.60      3.35 o 
  -3   1  25      153.30      146.53      4.14 o 
  -2   1  25       62.44       55.25      3.14 o 
  -1   1  25       75.82       81.87      3.32 o 
   0   1  25       99.73      116.73      3.60 o 
   1   1  25      312.84      320.18      6.66 o 
   2   1  25       11.96        7.11      1.84 o 
   3   1  25       61.53       72.42      3.76 o 
   4   1  25        6.92        1.96      1.66 o 
   5   1  25       44.34       32.07      2.90 o 
   6   1  25        0.47       -1.06      2.29 o 
   7   1  25        5.85        5.51      3.25 o 
  -7   2  25        2.10        3.37      2.52 o 
  -6   2  25       11.95        9.17      2.03 o 
  -5   2  25       60.31       62.13      3.29 o 
  -4   2  25       12.85       18.83      2.20 o 
  -3   2  25        3.97        4.51      1.69 o 
  -2   2  25       57.90       75.75      3.28 o 
  -1   2  25      107.75      135.64      3.47 o 
   0   2  25      269.80      274.15      6.72 o 
   1   2  25       36.29       28.25      3.06 o 
   2   2  25        2.94        6.03      1.95 o 
   3   2  25       75.91       59.27      3.38 o 
   4   2  25       64.80       51.79      3.35 o 
   5   2  25        5.80        3.25      2.08 o 
   6   2  25        0.00       -0.91      2.34 o 
   7   2  25       14.48       16.98      3.04 o 
  -7   3  25        0.01       -2.61      1.74 o 
  -6   3  25       23.26       25.96      2.55 o 
  -5   3  25       20.43       18.21      2.24 o 
  -4   3  25        0.02        0.55      1.56 o 
  -3   3  25        3.41       -1.54      1.59 o 
  -2   3  25       23.38       21.26      2.15 o 
  -1   3  25       21.88       18.89      2.07 o 
   0   3  25       13.93       15.68      1.86 o 
   1   3  25       29.96       25.59      2.07 o 
   2   3  25        3.10       -0.50      1.66 o 
   3   3  25       22.57       29.85      3.16 o 
   4   3  25      130.30      115.54      5.52 o 
   5   3  25        4.04        3.31      2.29 o 
   6   3  25       47.97       36.03      3.74 o 
  -7   4  25        0.04        2.00      1.98 o 
  -6   4  25        0.16       -0.32      1.74 o 
  -5   4  25        0.13        4.64      1.74 o 
  -4   4  25       12.81       11.00      2.03 o 
  -3   4  25       18.13       18.89      2.15 o 
  -2   4  25        5.53        6.47      1.74 o 
  -1   4  25      131.30      131.80      4.48 o 
   0   4  25        0.22       -1.28      1.76 o 
   1   4  25       33.07       42.73      3.84 o 
   2   4  25       49.44       49.74      3.60 o 
   3   4  25        4.98        4.26      2.17 o 
   4   4  25       26.21       38.61      3.47 o 
   5   4  25        8.87       16.69      2.87 o 
   6   4  25       10.14        8.94      2.73 o 
  -6   5  25        0.61        3.17      1.91 o 
  -5   5  25       32.30       24.69      2.61 o 
  -4   5  25       23.68       14.69      2.09 o 
  -3   5  25        1.89        1.21      1.64 o 
  -2   5  25        0.01        1.25      1.59 o 
  -1   5  25       12.26       14.44      2.25 o 
   0   5  25        0.29        2.67      3.14 o 
   1   5  25        7.82        3.35      1.99 o 
   2   5  25       10.71        8.35      2.29 o 
   3   5  25        0.04       -1.13      1.85 o 
   4   5  25       12.53       11.90      2.87 o 
   5   5  25        0.08       -1.33      1.99 o 
  -5   6  25        0.04       -0.05      1.73 o 
  -4   6  25        2.94        2.89      1.83 o 
  -3   6  25        0.06        0.94      1.79 o 
  -2   6  25        1.32        0.74      1.82 o 
  -1   6  25        0.69       -0.81      2.32 o 
   0   6  25       10.96        3.76      2.43 o 
   1   6  25        6.94        2.64      2.08 o 
   2   6  25        0.72       -1.50      1.93 o 
   3   6  25        5.26        6.90      2.89 o 
   4   6  25        0.00        0.87      2.68 o 
  -4   7  25        0.21       -2.39      1.83 o 
  -3   7  25        5.16        5.59      1.98 o 
  -2   7  25        7.78        6.76      2.60 o 
  -1   7  25        0.80        4.84      2.43 o 
   0   7  25        1.63        2.08      1.99 o 
   1   7  25        2.03       -2.09      2.08 o 
   2   7  25        0.08       -2.95      1.96 o 
   3   7  25        0.14        1.50      3.76 o 
  -2   8  25        3.26        0.75      2.43 o 
  -1   8  25        0.67        3.80      3.38 o 
   0   8  25       24.04       37.21      3.74 o 
   1   8  25        3.27        0.30      2.08 o 
  -7   0  26       43.49       43.97     12.39 o 
  -6   0  26        0.11       -3.98      2.66 o 
  -5   0  26       49.76       51.48      5.31 o 
  -4   0  26      217.81      251.62      9.39 o 
  -3   0  26       43.22       32.12      4.51 o 
  -2   0  26      146.40      156.06      6.69 o 
  -1   0  26      346.83      387.15     10.58 o 
   0   0  26      186.12      186.94      7.16 o 
   1   0  26      193.90      199.19      7.16 o 
   2   0  26       14.19       12.69      5.63 o 
   3   0  26       24.43       19.22      3.19 o 
   4   0  26        0.56        0.00      2.12 o 
   5   0  26        0.71       -1.13      2.66 o 
   6   0  26       20.23       18.41      3.72 o 
  -7   1  26        0.04       -2.68      2.14 o 
  -6   1  26        0.55       -2.33      2.14 o 
  -5   1  26       68.45       77.82      4.40 o 
  -4   1  26       63.14       60.38      3.06 o 
  -3   1  26       69.93       77.93      3.35 o 
  -2   1  26       46.12       42.83      2.97 o 
  -1   1  26        0.75       -1.07      1.31 o 
   0   1  26      344.01      341.31      6.10 o 
   1   1  26      161.92      159.08      4.68 o 
   2   1  26        0.15       -0.08      1.66 o 
   3   1  26        1.99        0.00      1.73 o 
   4   1  26       44.56       58.49      3.55 o 
   5   1  26        0.71       -1.24      2.06 o 
   6   1  26        1.80        1.50      2.43 o 
  -7   2  26       13.72       16.72      2.97 o 
  -6   2  26       35.76       26.22      4.66 o 
  -5   2  26       42.87       38.04      2.82 o 
  -4   2  26       74.44       58.65      3.24 o 
  -3   2  26       56.94       52.05      3.00 o 
  -2   2  26        6.61       11.14      1.79 o 
  -1   2  26        1.35        1.34      1.35 o 
   0   2  26       75.61       91.94      3.76 o 
   1   2  26      125.25      129.14      4.22 o 
   2   2  26      374.94      410.96      7.98 o 
   3   2  26        9.84        8.92      1.95 o 
   4   2  26        0.03       -2.36      1.85 o 
   5   2  26       42.73       50.73      4.03 o 
   6   2  26        6.80        4.01      2.60 o 
  -6   3  26        2.32        4.15      1.99 o 
  -5   3  26       38.55       38.63      2.87 o 
  -4   3  26       47.47       54.40      3.21 o 
  -3   3  26        5.94        8.59      2.50 o 
  -2   3  26        4.21        8.26      1.95 o 
  -1   3  26       82.32       93.04      3.90 o 
   0   3  26       88.88       76.13      3.06 o 
   1   3  26       28.49       27.99      2.63 o 
   2   3  26       11.05        9.79      2.04 o 
   3   3  26       56.77       65.98      4.34 o 
   4   3  26      135.16      140.81      5.77 o 
   5   3  26        0.55        2.72      2.43 o 
   6   3  26        1.57        5.01      2.60 o 
  -6   4  26        0.16       -2.48      1.83 o 
  -5   4  26        6.98        1.30      1.80 o 
  -4   4  26        6.57        1.88      1.92 o 
  -3   4  26      175.05      160.97      4.56 o 
  -2   4  26       33.86       29.62      2.45 o 
  -1   4  26        6.79       12.21      2.14 o 
   0   4  26        6.19        2.08      1.76 o 
   1   4  26       16.15        9.49      2.04 o 
   2   4  26       59.52       53.61      3.90 o 
   3   4  26       29.98       44.35      4.06 o 
   4   4  26       15.15       12.96      2.73 o 
   5   4  26        8.14       11.14      2.80 o 
  -5   5  26        1.65        5.09      2.03 o 
  -4   5  26        2.35        1.99      1.79 o 
  -3   5  26       39.12       39.36      2.95 o 
  -2   5  26        6.57        3.37      1.69 o 
  -1   5  26       84.36       80.09      5.75 o 
   0   5  26       31.20       37.19      2.90 o 
   1   5  26        0.28       -0.06      1.99 o 
   2   5  26       67.65       78.36      5.56 o 
   3   5  26        8.17        4.26      2.17 o 
   4   5  26        6.55        7.76      2.53 o 
   5   5  26        0.98        0.96      2.43 o 
  -4   6  26        7.52        6.33      2.03 o 
  -3   6  26       10.10        6.66      2.03 o 
  -2   6  26        0.16        0.88      1.89 o 
  -1   6  26       21.39       19.71      2.87 o 
   0   6  26        0.96       -2.98      1.99 o 
   1   6  26        0.24       -2.58      1.72 o 
   2   6  26        9.28       10.70      2.89 o 
   3   6  26        1.89       -3.38      4.88 o 
   4   6  26        6.20        2.16      2.46 o 
  -3   7  26        0.96        0.64      1.86 o 
  -2   7  26        1.06       -2.07      2.08 o 
  -1   7  26        1.96        2.21      2.67 o 
   0   7  26       73.62       96.06      5.33 o 
   1   7  26        8.64       11.60      3.46 o 
   2   7  26        0.06        0.30      2.50 o 
  -6   1  27        0.27        2.25      2.33 o 
  -5   1  27       41.65       35.73      3.36 o 
  -4   1  27      119.98      122.40      3.92 o 
  -3   1  27       23.29       25.04      2.29 o 
  -2   1  27        7.41        6.82      1.63 o 
  -1   1  27       55.96       64.93      4.16 o 
   0   1  27      243.84      257.88      6.10 o 
   1   1  27      208.77      231.48      5.81 o 
   2   1  27       72.87       76.64      4.34 o 
   3   1  27        0.04       -1.38      1.66 o 
   4   1  27       62.74       56.52      3.65 o 
   5   1  27        0.20       -0.58      1.99 o 
   6   1  27        0.28        2.11      2.43 o 
  -6   2  27        0.71        4.25      2.42 o 
  -5   2  27        4.57        2.42      1.84 o 
  -4   2  27      129.72      143.23      5.75 o 
  -3   2  27        0.16        0.47      1.59 o 
  -2   2  27       17.98       12.80      2.03 o 
  -1   2  27      142.27      122.90      6.04 o 
   0   2  27       21.24       24.79      2.63 o 
   1   2  27       10.22        4.51      1.76 o 
   2   2  27       11.57       12.55      2.25 o 
   3   2  27       52.38       58.68      3.90 o 
   4   2  27       38.53       49.68      3.90 o 
   5   2  27       15.42       26.41      3.75 o 
   6   2  27        0.58       -2.70      2.29 o 
  -6   3  27        0.31        2.25      1.82 o 
  -5   3  27        7.73        6.09      2.19 o 
  -4   3  27        0.83       -1.37      2.01 o 
  -3   3  27       67.78       65.03      3.34 o 
  -2   3  27        0.05       -1.22      1.59 o 
  -1   3  27        8.59        6.90      2.78 o 
   0   3  27        5.25        8.50      1.79 o 
   1   3  27       61.52       62.34      3.69 o 
   2   3  27       22.03       18.91      2.71 o 
   3   3  27      209.57      223.90      6.94 o 
   4   3  27       14.17       17.71      5.39 o 
   5   3  27       50.77       52.84      4.34 o 
  -5   4  27        1.83        0.91      1.74 o 
  -4   4  27        0.83       -0.09      1.64 o 
  -3   4  27        2.19        4.78      1.80 o 
  -2   4  27        3.77       -0.06      1.64 o 
  -1   4  27        0.37       -0.17      1.66 o 
   0   4  27       21.04       21.63      2.52 o 
   1   4  27       12.74       20.97      3.04 o 
   2   4  27      196.83      201.63      6.64 o 
   3   4  27       22.60       17.22      2.87 o 
   4   4  27        4.96        6.34      2.53 o 
   5   4  27        1.22       -0.44      2.29 o 
  -5   5  27       29.02       27.10      2.78 o 
  -4   5  27        8.23        4.42      2.03 o 
  -3   5  27        0.60       -0.34      1.69 o 
  -2   5  27       12.23       15.05      2.39 o 
  -1   5  27       19.79       31.61      4.01 o 
   0   5  27       18.85       17.24      3.02 o 
   1   5  27        0.49       -0.60      2.50 o 
   2   5  27       13.78        9.77      3.19 o 
   3   5  27        0.03        2.02      2.43 o 
   4   5  27        7.22        5.26      3.19 o 
  -4   6  27        0.99        1.96      1.98 o 
  -3   6  27        0.00        0.83      1.79 o 
  -2   6  27       40.79       46.38      3.38 o 
  -1   6  27       22.22       18.27      2.87 o 
   0   6  27        7.16        4.37      2.29 o 
   1   6  27       23.09       29.62      3.47 o 
   2   6  27        0.02        3.31      6.01 o 
   3   6  27        0.58        1.37      2.89 o 
  -2   7  27        1.04       -1.36      2.43 o 
  -1   7  27        0.45       -0.71      2.08 o 
   0   7  27        7.79       10.14      3.45 o 
   1   7  27        0.01       -1.89      2.08 o 
  -6   0  28       25.27       21.55      4.49 o 
  -4   0  28       47.36       50.84      6.38 o 
  -3   0  28        2.55        7.79      2.53 o 
  -2   0  28       38.46       46.00      3.85 o 
  -1   0  28      130.12      133.53      6.31 o 
   0   0  28      313.74      352.83     10.35 o 
   1   0  28      271.05      296.28      9.77 o 
   2   0  28       12.50       12.64      4.13 o 
   3   0  28       70.17       83.90      8.64 o 
   4   0  28        4.01        0.00      3.00 o 
   5   0  28       12.20        6.21      2.89 o 
  -6   1  28        1.80        1.35      3.64 o 
  -5   1  28       32.92       36.81      3.46 o 
  -4   1  28       54.71       63.10      3.46 o 
  -3   1  28       10.76       17.83      2.61 o 
  -2   1  28        7.13       12.74      1.90 o 
  -1   1  28      125.92      125.05      3.87 o 
   0   1  28      316.69      315.77      6.94 o 
   1   1  28       12.59       23.51      2.59 o 
   2   1  28        2.96        2.17      1.76 o 
   3   1  28        0.66        1.88      1.88 o 
   4   1  28        0.10       -0.92      1.82 o 
   5   1  28        0.06       -2.31      1.99 o 
  -6   2  28        3.62        1.45      2.33 o 
  -5   2  28       26.36       24.09      2.78 o 
  -4   2  28       13.69       14.53      2.32 o 
  -3   2  28       16.07       16.47      2.26 o 
  -2   2  28        5.79        4.16      1.79 o 
  -1   2  28       42.04       27.82      2.71 o 
   0   2  28       58.72       50.75      3.27 o 
   1   2  28       10.84       20.83      2.42 o 
   2   2  28        1.70        1.29      2.49 o 
   3   2  28       26.83       24.10      2.71 o 
   4   2  28        5.92        7.76      2.60 o 
   5   2  28        2.84        3.71      3.00 o 
  -5   3  28        5.26        6.09      2.09 o 
  -4   3  28       19.30       11.90      2.27 o 
  -3   3  28        2.69       -0.74      1.64 o 
  -2   3  28        8.84       18.14      2.20 o 
  -1   3  28       16.90       26.15      2.71 o 
   0   3  28       23.98       24.76      3.71 o 
   1   3  28        0.14       -0.44      1.76 o 
   2   3  28        7.04        4.46      1.82 o 
   3   3  28        0.96        1.24      2.29 o 
   4   3  28        8.75        8.51      2.60 o 
   5   3  28       18.47       24.44      3.30 o 
  -5   4  28        4.82        5.72      2.03 o 
  -4   4  28        6.39        8.62      2.03 o 
  -3   4  28        2.68        2.39      1.74 o 
  -2   4  28        0.68        2.25      1.95 o 
  -1   4  28        9.98       13.06      2.21 o 
   0   4  28       34.63       45.66      3.24 o 
   1   4  28        1.03       -0.83      2.63 o 
   2   4  28       23.73       19.52      2.87 o 
   3   4  28        1.65        9.86      2.43 o 
   4   4  28       97.85       95.34      5.48 o 
  -4   5  28       33.69       53.33      3.83 o 
  -3   5  28       10.69        7.48      2.64 o 
  -2   5  28        6.75        9.35      2.37 o 
  -1   5  28        6.86        5.84      2.21 o 
   0   5  28        7.99        3.96      2.08 o 
   1   5  28        0.19        2.10      2.50 o 
   2   5  28        3.78        5.63      2.66 o 
   3   5  28        1.98        3.05      2.43 o 
  -3   6  28        1.52        1.31      2.21 o 
  -2   6  28        6.45        9.34      2.52 o 
  -1   6  28        4.16        2.58      2.43 o 
   0   6  28       20.88       31.69      5.70 o 
   1   6  28        0.15       -3.98      2.66 o 
   2   6  28       36.95       38.68      4.78 o 
  -5   1  29      110.29      134.53      6.54 o 
  -4   1  29       48.31       37.96      3.46 o 
  -3   1  29       19.15       24.10      3.04 o 
  -2   1  29        2.85       -0.27      1.70 o 
  -1   1  29      120.61      117.56      4.31 o 
   0   1  29      305.82      298.51      6.74 o 
   1   1  29        2.98       -1.14      1.95 o 
   2   1  29        1.51       -0.52      1.71 o 
   3   1  29       14.43       11.76      3.36 o 
   4   1  29        1.39        1.82      2.00 o 
  -5   2  29        2.30        3.64      2.33 o 
  -4   2  29        0.01        1.02      1.80 o 
  -3   2  29       18.51       20.41      2.27 o 
  -2   2  29       28.61       37.64      2.66 o 
  -1   2  29       96.70      115.28      4.48 o 
   0   2  29       11.98        8.16      2.04 o 
   1   2  29        0.55        0.29      1.66 o 
   2   2  29        0.00        1.40      1.95 o 
   3   2  29       10.31        5.85      2.93 o 
   4   2  29       19.32       27.47      3.60 o 
  -5   3  29       17.45       15.32      2.32 o 
  -4   3  29       15.93       21.09      2.48 o 
  -3   3  29        5.65       -0.61      1.69 o 
  -2   3  29       18.00       19.37      2.52 o 
  -1   3  29        0.09        2.12      1.95 o 
   0   3  29        0.01        1.92      2.43 o 
   1   3  29       59.25       55.42      4.88 o 
   2   3  29       35.79       36.91      3.60 o 
   3   3  29        1.28        1.94      2.41 o 
   4   3  29        2.81        1.24      2.29 o 
  -4   4  29        3.93        6.55      2.03 o 
  -3   4  29       12.27       19.69      2.38 o 
  -2   4  29       10.23        2.65      2.14 o 
  -1   4  29        3.65        3.24      2.04 o 
   0   4  29        8.37        6.29      2.43 o 
   1   4  29        6.65        1.50      2.50 o 
   2   4  29       49.26       53.90      4.14 o 
   3   4  29        0.16       -0.65      2.08 o 
  -3   5  29        0.16        0.82      1.89 o 
  -2   5  29        0.59        2.28      1.82 o 
  -1   5  29        7.52        8.12      2.42 o 
   0   5  29       10.15       15.83      3.71 o 
   1   5  29        6.38        6.01      6.76 o 
   2   5  29        5.32        7.20      3.06 o 
  -5   0  30        3.31        2.48      3.42 o 
  -4   0  30      167.80      167.51     11.27 o 
  -3   0  30        1.91       -3.62      6.76 o 
  -2   0  30       26.03       31.09      3.16 o 
  -1   0  30      184.30      172.42      8.26 o 
   0   0  30       25.75       22.21      4.13 o 
   1   0  30       49.82       51.36      4.78 o 
   2   0  30       24.48       28.22      3.96 o 
   3   0  30       11.37       14.52      3.76 o 
   4   0  30       11.19       14.52      3.76 o 
  -5   1  30        0.02        4.12      2.52 o 
  -4   1  30       11.58       10.59      2.80 o 
  -3   1  30       39.02       35.23      3.05 o 
  -2   1  30        1.99        0.67      1.97 o 
  -1   1  30        5.09       12.29      2.21 o 
   0   1  30       36.45       42.52      3.13 o 
   1   1  30       35.55       28.29      2.90 o 
   2   1  30       15.07       19.33      2.60 o 
   3   1  30        1.05       -0.05      1.89 o 
   4   1  30        5.16        0.81      2.00 o 
  -4   2  30        0.92        1.78      1.80 o 
  -3   2  30        0.74        1.70      1.86 o 
  -2   2  30       20.73       21.57      2.71 o 
  -1   2  30        0.00        3.38      2.53 o 
   0   2  30      140.27      143.69      5.06 o 
   1   2  30       14.30        9.39      2.25 o 
   2   2  30       32.64       41.95      4.05 o 
   3   2  30        0.03       -3.25      2.17 o 
  -4   3  30        3.01       -2.53      1.69 o 
  -3   3  30        2.65        6.35      1.98 o 
  -2   3  30        2.20        1.18      2.18 o 
  -1   3  30       49.56       50.03      3.46 o 
   0   3  30        2.02        0.57      2.29 o 
   1   3  30        4.56        3.66      2.43 o 
   2   3  30        3.21        1.64      2.80 o 
   3   3  30        0.69       -0.18      2.29 o 
  -3   4  30        2.23       -2.09      1.95 o 
  -2   4  30        2.82        1.13      2.04 o 
  -1   4  30        4.42        2.42      1.97 o 
   0   4  30       22.44       20.09      3.04 o 
   1   4  30       51.97       78.12      6.09 o 
   2   4  30        0.24       -0.89      2.89 o 
  -1   5  30       48.02       60.65      3.93 o 
   0   5  30        0.06        0.00      2.89 o 
  -4   1  31        1.63        5.89      2.87 o 
  -3   1  31        4.26        5.86      2.19 o 
  -2   1  31        4.58       -0.27      2.04 o 
  -1   1  31       76.68       79.48      4.12 o 
   0   1  31       26.73       24.01      2.86 o 
   1   1  31       40.59       52.45      5.38 o 
   2   1  31        1.73        0.09      1.82 o 
   3   1  31        5.38        9.25      2.42 o 
  -3   2  31       11.09        8.96      2.85 o 
  -2   2  31       12.37       15.24      2.59 o 
  -1   2  31       53.74       68.37      4.61 o 
   0   2  31        8.00        8.86      2.73 o 
   1   2  31        0.44        1.61      2.17 o 
   2   2  31        1.16        2.80      2.00 o 
  -3   3  31        8.27        7.76      2.57 o 
  -2   3  31       34.45       41.35      4.34 o 
  -1   3  31       35.43       34.92      3.74 o 
   0   3  31       10.94        8.10      2.87 o 
   1   3  31        1.46        0.38      2.43 o 
   2   3  31        4.47        4.51      2.60 o 
  -1   4  31       18.12       17.74      2.90 o 
   0   4  31       15.53       24.41      3.30 o 
  -1   0  32        2.66        7.14      3.19 o 
   0   0  32       22.31       25.22      3.96 o 
   1   0  32        0.66        1.91      4.51 o 
   2   0  32        0.28        1.13      3.19 o 
  -2   1  32        0.26        5.32      2.53 o 
  -1   1  32        2.68        0.23      2.43 o 
   0   1  32      119.25      149.96      6.86 o 
   1   1  32        8.54       10.03      2.42 o 
  -2   2  32        0.16        0.47      2.43 o 
  -1   2  32       12.78       11.02      3.04 o 
   0   2  32       59.29       72.31      5.84 o 
   1   2  32        4.88        2.49      2.21 o 
                                                 
